# Supplementary material for: A genome-wide association study identifies genetic determinants of hemoglobin glycation index with implications across sex and ethnicity
Source: Front Endocrinol (Lausanne). 2024 Oct 28;15:1473329. doi: 10.3389/fendo.2024.1473329 (PMC11551017; doi:10.3389/fendo.2024.1473329)
Supplement: Supplementary file 3 [file Table1.xlsx]

## Sheet: S.Table1.Discovery.Strata
Stratum	ACCORD	ARIC	Variants	Variants	Minimum P	Model
	N	N	< 5e-8	< 5e-6
All	7913	3741	1	190	5.82e-10	hgi~baseline_age+sex+bmi+arm+pc1+pc2+pc3+yrsdiab+x3malb
All F	3111		2	90	4.99e-09	hgi~baseline_age+bmi+arm+pc1+pc2+pc3+yrsdiab+screat+gfr+dbp
All M	4769		2	126	1.5e-08	hgi~baseline_age+bmi+arm+pc1+pc2+pc3+yrsdiab
Whites	5085	3160	0	81	5.17e-08	hgi~baseline_age+sex+bmi+arm+yrsdiab+x3malb+neuropat
Blacks	1378	518	0	62	1.27e-07	hgi~baseline_age+sex+bmi+arm+yrsdiab
Hispanics	544		16	56	1.48e-09	hgi~baseline_age+sex+bmi+arm+yrsdiab+pc2
Supplemental Table 1. GWAS Models. GWAS strata summary for HGI. Model covariates were selected with backward selection and Bayesian Information Criterium, among 24 ACCORD study specific covariates and the first 10 principal components (recalculated for each stratum). Baseline age, BMI and sex (where not stratified were forced). Abbreviations: hgi – hemoglobin glycation index, bmi – body mass inde…

## Sheet: S.Table2.ACCORD.VarSel
Variable	Description
Age *	Age at baseline
Gender *	Self-reported sex
Arm *	ACCORD trial arm
BMI *	Body mass index
network	Network identifier: 1-7
edu	Highest level of education (1=Less than high school graduate 2=High school grad or GED, 3=Some college or technical school, 4=College graduate or more)
smoking	Smoking status
alcohol	Alcohol use
yrsdiab	Years diabetic
hyptens	Years hyptertensive
cvd_hx_baseline	History of CVD
x3malb	History of micro or macro albuminuria within past 2 years (1=Yes, 2=NO, 3 = NA)
x3lvh	History of LVH by ECG or echocardiogram within past 2 years
x3sten	History of >=50% stenosis of coronary, carorid, or lower extremity artery within part 2 years (1=Yes, 2=No, 3=NA)
eyedisea	Been diagnosed with eye disease
neuropat	Neuropathy/nerve problems (1=yes, 2=no, 3=unknown)
bmi	BMI at baseline
waist_cm	Waist circumference
yrslipi	Years of hyperlidemia diagnosis
ethnicity	Ethnicity
screat	Serum creatinine
gfr	Glomular filtration rate
sbp	Systolic blood pressure
dbp	Diastolic blood pressure
pc1-pc10	Principal components 1-10 – recalculated for each strata
Supplemental Table 2. Covariate Details. All covariates allowed for variable selection. *Forced covariates regardless of BIC model selection

## Sheet: S.Table3.ARIC.Repl.
	ACCORD	ARIC	Discovery SNPS
Stratum	Discovery N	Replication N	P < 5e-6
All	7913	3741	190
Whites	5085	3160	81
Blacks	1378	581	62
Supplemental Table 3. ARIC Replication Details. Discovery variants in ACCORD with P<5e-6 were tested for replication in ARIC for the overall cohort, for white individuals, and for black individuals.

## Sheet: S.Table4.LocusZoomLinks
Supplementary Figure 4. LocusZoom hyperlinks for complete results for all GWAS strata.
OUTCOME	STRATA	LINK
HGI	ALL	https://my.locuszoom.org/gwas/219032/?token=539382d47a554a109fa17daad9de6f78
HGI	BLACKS	https://my.locuszoom.org/gwas/966978/?token=36222692a38140f28cbbdb68aeede645
HGI	FEMALES	https://my.locuszoom.org/gwas/280906/?token=e69cb3b9a2b84f8985f50462c0f822ed
HGI	HISPANICS	https://my.locuszoom.org/gwas/317144/?token=bfbf4df202f148419b36d4d3c268d759
HGI	MALES	https://my.locuszoom.org/gwas/388406/?token=d429faa45d4a48de9c14d29b552a6487
HGI	WHITES	https://my.locuszoom.org/gwas/881921/?token=2b0fd8c50de64e4487864cd5fc00f167

## Sheet: S.Table5.ARIC.REP
Supplemental Table 5. Variants asked for replication in ARIC. Discovery variants with p < 5e-6 in each of "all", "white", and "black" strata were asked for replication. ARIC provided summary statistics for white, black and combined. These were inverse variance meta-analyzed with discovery and meta-analyzed statistics displayed below. Bonf.Rep.P 0.05 divided by 24 (allraces), 15 (black individuals…
																							--	++
Strata	SNP	CHR	BP	Gene	CA	OA	N_ACCORD	META.N	N_ARIC	ACCORD.P	ARIC.P	META.Beta	META.SE	META.P	META.CAF	Direction	Bonf.Rep.P	Replication
black	rs10739419	9	117241820	WHRN	t	c	1378	1959	581	2.35673e-06	0.000217803	0.3982	0.0666	2.199e-09	0.0558	++	0.00333333	Yes
allraces	rs73397205	7	67736280	LOC105375341	a	t	7913	11654	3741	1.25943e-06	0.00130576	0.1519	0.0268	1.489e-08	0.033	++	0.00208333	Yes
allraces	rs73407935	7	67680375	LOC105375341	a	t	7913	11654	3741	5.81646e-10	0.107959	-0.1288	0.0234	3.467e-08	0.9582	--	0.00208333	No
allraces	rs58041000	7	67735845	LOC105375341	a	g	7913	11654	3741	1.35061e-06	0.00384918	0.1463	0.027	6.001e-08	0.0339	++	0.00208333	No
black	rs2119068	2	166127174	SCN2A	c	g	1378	1959	581	5.17552e-07	0.0729762	-0.146	0.0292	5.748e-07	0.485	--	0.00333333	No
allraces	rs6948204	7	67726028	LOC105375341	a	t	7913	11654	3741	1.55598e-06	0.0222763	-0.1358	0.0274	7.033e-07	0.9665	--	0.00208333	No
black	rs112004021	15	89508564	NA	t	c	1378	1959	581	1.27362e-07	0.170316	0.3356	0.068	7.915e-07	0.0473	++	0.00333333	No
black	rs112248698	15	89504905	NA	t	c	1378	1959	581	1.34219e-07	0.170316	0.335	0.068	8.211e-07	0.0474	++	0.00333333	No
allraces	rs4612793	11	40911582	LRRC4C	t	c	7913	11654	3741	2.44988e-06	0.041193	-0.1442	0.0298	1.335e-06	0.9687	--	0.00208333	No
allraces	rs6038282	20	5770487	C20orf196	a	g	7913	11654	3741	2.88069e-06	0.0289534	-0.0514	0.0107	1.398e-06	0.7147	--	0.00208333	No
allraces	rs6053702	20	5772600	C20orf196	a	g	7913	11654	3741	3.10123e-06	0.0288841	0.0513	0.0106	1.435e-06	0.2853	++	0.00208333	No
allraces	rs6053704	20	5773601	C20orf196	a	g	7913	11654	3741	3.32245e-06	0.0288841	-0.0512	0.0106	1.501e-06	0.7146	--	0.00208333	No
allraces	rs6139832	20	5770997	C20orf196	t	c	7913	11654	3741	3.79953e-06	0.026763	0.0512	0.0107	1.509e-06	0.2848	++	0.00208333	No
allraces	rs60070445	7	67725264	LOC105375341	t	c	7913	11654	3741	1.55963e-06	0.0386567	0.1327	0.0276	1.53e-06	0.0333	++	0.00208333	No
black	rs111509307	15	89512713	NA	a	g	1378	1959	581	3.43588e-07	0.164327	0.3228	0.0672	1.535e-06	0.0484	++	0.00333333	No
black	rs140831531	15	89514888	NA	a	g	1378	1959	581	3.46758e-07	0.164327	0.3227	0.0672	1.548e-06	0.0483	++	0.00333333	No
allraces	rs6966772	7	67726052	LOC105375341	c	g	7913	11654	3741	1.68207e-06	0.0386567	-0.1324	0.0276	1.613e-06	0.9668	--	0.00208333	No
allraces	rs144148384	7	67726754	LOC105375341	t	c	7913	11654	3741	1.69583e-06	0.0386567	0.1324	0.0276	1.623e-06	0.034	++	0.00208333	No
allraces	rs61561822	7	67727962	LOC105375341	t	c	7913	11654	3741	1.7111e-06	0.0386567	0.1323	0.0276	1.633e-06	0.0329	++	0.00208333	No
allraces	rs6953349	7	67728697	LOC105375341	a	g	7913	11654	3741	1.72333e-06	0.0386567	0.1323	0.0276	1.641e-06	0.033	++	0.00208333	No
allraces	rs6038281	20	5770376	C20orf196	t	c	7913	11654	3741	3.73129e-06	0.0288841	-0.051	0.0107	1.658e-06	0.7151	--	0.00208333	No
allraces	rs6038284	20	5770594	C20orf196	a	g	7913	11654	3741	3.75702e-06	0.0288841	-0.051	0.0107	1.666e-06	0.7153	--	0.00208333	No
allraces	rs6053698	20	5770479	C20orf196	a	c	7913	11654	3741	3.91966e-06	0.0289534	0.0509	0.0107	1.747e-06	0.2852	++	0.00208333	No
allraces	rs8067276	17	52559065	NA	a	g	7913	11654	3741	3.41115e-06	0.0341104	0.1439	0.0301	1.75e-06	0.033	++	0.00208333	No
allraces	rs6038287	20	5776280	C20orf196	a	g	7913	11654	3741	2.41792e-06	0.037586	0.0506	0.0106	1.773e-06	0.2922	++	0.00208333	No
allraces	rs11906591	20	5775866	C20orf196	t	c	7913	11654	3741	2.51008e-06	0.0377476	-0.0505	0.0106	1.822e-06	0.7081	--	0.00208333	No
allraces	rs6053696	20	5770138	C20orf196	a	g	7913	11654	3741	4.58255e-06	0.0288841	-0.0507	0.0107	1.933e-06	0.7153	--	0.00208333	No
black	rs112481908	15	89501560	NA	a	t	1378	1959	581	1.55049e-07	0.261728	0.3182	0.0677	2.634e-06	0.047	++	0.00333333	No
allraces	rs7804557	7	67734699	LOC105375341	t	g	7913	11654	3741	1.78466e-06	0.061903	-0.1277	0.0275	3.522e-06	0.967	--	0.00208333	No
black	rs148431064	15	89525364	NA	a	g	1378	1959	581	6.75742e-07	0.162931	0.2858	0.0624	4.706e-06	0.0613	++	0.00333333	No
allraces	rs7779019	7	67679436	LOC105375341	a	g	7913	11654	3741	8.51836e-07	0.119941	0.0858	0.0188	5.003e-06	0.0763	++	0.00208333	No
allraces	rs7798661	7	67679448	LOC105375341	a	c	7913	11654	3741	8.52587e-07	0.119941	-0.0858	0.0188	5.006e-06	0.9306	--	0.00208333	No
allraces	rs56003467	7	67714270	LOC105375341	t	c	7913	11654	3741	1.27721e-06	0.0901937	0.1281	0.0281	5.261e-06	0.0323	++	0.00208333	No
white	rs9521787	13	111115558	COL4A2-AS2	a	c	5085	8245	3160	1.05616e-07	0.152808	0.0471	0.0104	5.672e-06	0.6315	++	0.00555556	No
black	rs112303495	15	89518396	NA	c	g	1378	1959	581	1.36756e-06	0.256361	-0.3545	0.0782	5.738e-06	0.9654	--	0.00333333	No
allraces	rs75604675	7	67679113	LOC105375341	t	c	7913	11654	3741	1.24436e-06	0.119941	-0.0847	0.0187	6.125e-06	0.9022	--	0.00208333	No
allraces	rs73407928	7	67679312	LOC105375341	t	c	7913	11654	3741	1.24739e-06	0.119941	-0.0847	0.0187	6.13e-06	0.9008	--	0.00208333	No
allraces	rs77784368	7	67770327	LOC105375341	a	g	7913	11654	3741	2.84606e-06	0.0757796	0.1264	0.028	6.26e-06	0.026	++	0.00208333	No
allraces	rs7780268	7	67679569	LOC105375341	t	c	7913	11654	3741	1.24992e-06	0.126563	0.0843	0.0187	6.686e-06	0.0702	++	0.00208333	No
allraces	rs55783430	7	67686195	LOC105375341	a	g	7913	11654	3741	1.1548e-06	0.110021	0.1256	0.0279	6.828e-06	0.0323	++	0.00208333	No
allraces	rs6954371	7	67758661	LOC105375341	a	c	7913	11654	3741	2.3799e-06	0.0860735	0.1258	0.028	6.9e-06	0.0321	++	0.00208333	No
allraces	rs73391184	7	67688137	LOC105375341	t	g	7913	11654	3741	1.17409e-06	0.110021	-0.1256	0.0279	6.908e-06	0.9678	--	0.00208333	No
allraces	rs79536235	7	67767684	LOC105375341	a	t	7913	11654	3741	2.68141e-06	0.0829573	-0.1258	0.028	7.001e-06	0.9741	--	0.00208333	No
allraces	rs73700610	7	67761860	LOC105375341	t	c	7913	11654	3741	2.47958e-06	0.0860735	0.1256	0.028	7.1e-06	0.032	++	0.00208333	No
allraces	rs73391189	7	67689390	LOC105375341	t	g	7913	11654	3741	1.18768e-06	0.121625	-0.1236	0.0275	7.199e-06	0.9669	--	0.00208333	No
allraces	rs58610667	7	67700352	LOC105375341	t	c	7913	11654	3741	1.1648e-06	0.121625	0.1237	0.0276	7.216e-06	0.0332	++	0.00208333	No
allraces	rs73393162	7	67700877	LOC105375341	a	g	7913	11654	3741	1.16557e-06	0.121625	0.1237	0.0276	7.222e-06	0.0325	++	0.00208333	No
allraces	rs74506221	7	67763695	LOC105375341	c	g	7913	11654	3741	2.5736e-06	0.0860735	-0.1255	0.028	7.28e-06	0.968	--	0.00208333	No
allraces	rs150240565	7	67764038	LOC105375341	a	g	7913	11654	3741	2.60016e-06	0.0860735	0.1255	0.028	7.329e-06	0.032	++	0.00208333	No
allraces	rs144586385	7	67765060	LOC105375341	a	g	7913	11654	3741	2.65551e-06	0.0860735	0.1254	0.028	7.432e-06	0.032	++	0.00208333	No
allraces	rs73391007	7	67685191	LOC105375341	t	c	7913	11654	3741	1.26446e-06	0.121625	0.1233	0.0275	7.445e-06	0.0324	++	0.00208333	No
allraces	rs148475898	7	67765197	LOC105375341	a	g	7913	11654	3741	2.66459e-06	0.0860735	-0.1254	0.028	7.449e-06	0.974	--	0.00208333	No
allraces	rs73700613	7	67766156	LOC105375341	a	g	7913	11654	3741	2.67809e-06	0.0860735	-0.1254	0.028	7.477e-06	0.9741	--	0.00208333	No
allraces	rs141806185	7	67765713	LOC105375341	a	g	7913	11654	3741	2.68361e-06	0.0860735	-0.1253	0.028	7.485e-06	0.9739	--	0.00208333	No
allraces	rs57043303	7	67684625	LOC105375341	a	g	7913	11654	3741	1.27618e-06	0.121625	-0.1233	0.0275	7.49e-06	0.967	--	0.00208333	No
allraces	rs28869918	7	67703883	LOC105375341	t	c	7913	11654	3741	1.15983e-06	0.126437	0.1234	0.0276	7.684e-06	0.0339	++	0.00208333	No
allraces	rs59886794	7	67703073	LOC105375341	t	c	7913	11654	3741	1.16194e-06	0.126437	0.1234	0.0276	7.689e-06	0.0334	++	0.00208333	No
allraces	rs73407954	7	67682381	LOC105375341	c	g	7913	11654	3741	1.33681e-06	0.121625	0.1231	0.0275	7.705e-06	0.033	++	0.00208333	No
allraces	rs73393180	7	67705777	LOC105375341	a	g	7913	11654	3741	1.18106e-06	0.126437	-0.1234	0.0276	7.808e-06	0.9667	--	0.00208333	No
allraces	rs12943388	17	27168486	FAM222B	a	g	7913	11654	3741	2.6939e-06	0.105335	-0.0506	0.0113	7.826e-06	0.2381	--	0.00208333	No
allraces	rs113793754	7	67726601	LOC105375341	t	g	7913	11654	3741	1.58033e-06	0.102388	0.1257	0.0281	7.877e-06	0.0328	++	0.00208333	No
black	rs9867112	3	68107972	FAM19A1	t	c	1378	1959	581	1.21201e-06	0.224353	-0.2078	0.0465	8.063e-06	0.8852	--	0.00333333	No
allraces	rs6995047	8	17979181	ASAH1	a	g	7913	11654	3741	2.37067e-06	0.0991044	0.0521	0.0117	8.173e-06	0.2154	++	0.00208333	No
allraces	rs73395164	7	67712096	LOC105375341	a	g	7913	11654	3741	1.26703e-06	0.126437	0.1232	0.0276	8.275e-06	0.0324	++	0.00208333	No
allraces	rs56816182	12	129939812	TMEM132D	a	c	7913	11654	3741	2.09486e-06	0.595631	-0.1901	0.0427	8.4e-06	0.0269	--	0.00208333	No
allraces	rs9521787	13	111115558	COL4A2-AS2	a	c	7913	11654	3741	3.06853e-07	0.208014	0.0438	0.0098	8.618e-06	0.6067	++	0.00208333	No
allraces	rs7805017	7	67744629	LOC105375341	a	g	7913	11654	3741	2.98211e-06	0.0902007	0.1229	0.0276	8.711e-06	0.0321	++	0.00208333	No
allraces	rs6959131	7	67754065	LOC105375341	a	g	7913	11654	3741	3.27267e-06	0.0903101	0.1225	0.0277	9.453e-06	0.0326	++	0.00208333	No
allraces	rs73397222	7	67742810	LOC105375341	a	g	7913	11654	3741	2.91006e-06	0.0961971	0.1224	0.0276	9.503e-06	0.032	++	0.00208333	No
allraces	rs73397225	7	67744141	LOC105375341	a	g	7913	11654	3741	2.96643e-06	0.0961971	0.1223	0.0276	9.621e-06	0.0676	++	0.00208333	No
allraces	rs73393112	7	67690830	LOC105375341	a	t	7913	11654	3741	1.94402e-06	0.121625	-0.1216	0.0275	9.738e-06	0.9666	--	0.00208333	No
allraces	rs7811240	7	67738457	LOC105375341	t	c	7913	11654	3741	4.27826e-06	0.0843779	0.1224	0.0277	9.909e-06	0.0675	++	0.00208333	No
allraces	rs7996349	13	111108819	COL4A2-AS2	a	c	7913	11654	3741	2.46105e-07	0.244487	-0.043	0.0097	1.012e-05	0.405	--	0.00208333	No
allraces	rs112844603	7	67682052	LOC105375341	t	c	7913	11654	3741	1.36273e-06	0.134977	-0.1232	0.028	1.046e-05	0.9686	--	0.00208333	No
allraces	rs73407944	7	67681302	LOC105375341	a	g	7913	11654	3741	1.36582e-06	0.14855	0.1213	0.0276	1.079e-05	0.0323	++	0.00208333	No
allraces	rs59694892	7	67677893	LOC105375341	t	g	7913	11654	3741	1.18939e-06	0.168341	-0.0825	0.0187	1.083e-05	0.9024	--	0.00208333	No
white	rs9515224	13	111115644	COL4A2-AS2	t	c	5085	8245	3160	7.2605e-08	0.234664	0.0455	0.0104	1.11e-05	0.628	++	0.00555556	No
white	rs7336609	13	111116277	COL4A2-AS2	t	g	5085	8245	3160	7.30869e-08	0.234664	0.0455	0.0104	1.114e-05	0.6282	++	0.00555556	No
white	rs7336293	13	111116275	COL4A2-AS2	t	c	5085	8245	3160	7.30915e-08	0.234664	0.0455	0.0104	1.114e-05	0.6282	++	0.00555556	No
white	rs7334909	13	111115721	COL4A2-AS2	a	g	5085	8245	3160	7.32989e-08	0.234664	-0.0455	0.0104	1.115e-05	0.3719	--	0.00555556	No
white	rs4417423	13	111115854	COL4A2-AS2	a	g	5085	8245	3160	7.33e-08	0.234664	0.0455	0.0104	1.115e-05	0.6282	++	0.00555556	No
allraces	rs7217547	17	27106872	FAM222B	c	g	7913	11654	3741	2.4706e-06	0.136808	0.0498	0.0113	1.128e-05	0.7623	++	0.00208333	No
allraces	rs6492278	13	111108380	COL4A2-AS2	t	c	7913	11654	3741	1.1065e-06	0.1605	-0.043	0.0098	1.14e-05	0.3949	--	0.00208333	No
allraces	rs9515218	13	111109859	COL4A2-AS2	a	g	7913	11654	3741	3.1958e-07	0.249009	-0.0426	0.0097	1.21e-05	0.4047	--	0.00208333	No
white	rs9559807	13	111116635	COL4A2-AS2	a	g	5085	8245	3160	7.29486e-08	0.246938	-0.0453	0.0104	1.235e-05	0.3718	--	0.00555556	No
white	rs9555704	13	111116990	COL4A2-AS2	a	g	5085	8245	3160	7.29519e-08	0.246938	-0.0453	0.0104	1.236e-05	0.3718	--	0.00555556	No
allraces	rs111264049	7	67698621	LOC105375341	a	c	7913	11654	3741	3.15358e-06	0.110021	0.1215	0.0278	1.251e-05	0.0325	++	0.00208333	No
allraces	rs11973772	7	67677075	LOC105375341	a	g	7913	11654	3741	1.18261e-06	0.182024	0.0818	0.0187	1.254e-05	0.0976	++	0.00208333	No
white	rs9559810	13	111117077	COL4A2-AS2	a	g	5085	8245	3160	7.11932e-08	0.250888	0.0453	0.0104	1.254e-05	0.663	++	0.00555556	No
allraces	rs11971354	7	67677182	LOC105375341	t	c	7913	11654	3741	1.18326e-06	0.182024	-0.0818	0.0187	1.255e-05	0.9024	--	0.00208333	No
allraces	rs11980711	7	67677112	LOC105375341	t	c	7913	11654	3741	1.18355e-06	0.182024	0.0818	0.0187	1.255e-05	0.0976	++	0.00208333	No
white	rs9559811	13	111117113	COL4A2-AS2	a	g	5085	8245	3160	7.1242e-08	0.250888	0.0453	0.0104	1.255e-05	0.663	++	0.00555556	No
white	rs9559809	13	111117066	COL4A2-AS2	a	g	5085	8245	3160	7.12521e-08	0.250888	-0.0453	0.0104	1.255e-05	0.337	--	0.00555556	No
allraces	rs11971299	7	67677027	LOC105375341	t	c	7913	11654	3741	1.1846e-06	0.182024	-0.0818	0.0187	1.256e-05	0.9024	--	0.00208333	No
allraces	rs59114005	7	67677839	LOC105375341	a	g	7913	11654	3741	1.19039e-06	0.182024	0.0818	0.0187	1.258e-05	0.0976	++	0.00208333	No
allraces	rs9515219	13	111109960	COL4A2-AS2	t	c	7913	11654	3741	3.20107e-07	0.25463	-0.0425	0.0097	1.263e-05	0.4045	--	0.00208333	No
allraces	rs6421410	8	17958253	ASAH1	a	c	7913	11654	3741	3.40449e-06	0.115272	0.0518	0.0119	1.264e-05	0.2053	++	0.00208333	No
allraces	rs7326779	13	111110666	COL4A2-AS2	t	c	7913	11654	3741	3.10156e-07	0.261524	-0.0424	0.0097	1.3e-05	0.4043	--	0.00208333	No
allraces	rs7325055	13	111110418	COL4A2-AS2	c	g	7913	11654	3741	3.16222e-07	0.261524	0.0424	0.0097	1.318e-05	0.5956	++	0.00208333	No
allraces	rs7319009	13	111110303	COL4A2-AS2	t	c	7913	11654	3741	3.19654e-07	0.261524	-0.0424	0.0097	1.328e-05	0.4044	--	0.00208333	No
white	rs28502737	13	111109157	COL4A2-AS2	a	g	5085	8245	3160	1.29016e-07	0.226904	0.0449	0.0103	1.331e-05	0.5966	++	0.00555556	No
white	rs7996349	13	111108819	COL4A2-AS2	a	c	5085	8245	3160	1.37374e-07	0.22437	-0.0448	0.0103	1.355e-05	0.3915	--	0.00555556	No
allraces	rs9521782	13	111111043	COL4A2-AS2	a	g	7913	11654	3741	2.90243e-07	0.279738	0.0422	0.0097	1.428e-05	0.5956	++	0.00208333	No
allraces	rs73778960	6	149239811	UST	c	g	7913	11654	3741	3.48784e-06	0.200225	-0.1344	0.031	1.463e-05	0.0317	--	0.00208333	No
white	rs9521782	13	111111043	COL4A2-AS2	a	g	5085	8245	3160	1.24368e-07	0.245373	0.0446	0.0103	1.494e-05	0.6114	++	0.00555556	No
white	rs7323041	13	111113608	COL4A2-AS2	t	g	5085	8245	3160	1.24875e-07	0.251908	-0.0445	0.0103	1.6e-05	0.3918	--	0.00555556	No
white	rs7992707	13	111114963	COL4A2-AS2	t	g	5085	8245	3160	1.2378e-07	0.254294	0.0445	0.0103	1.61e-05	0.6246	++	0.00555556	No
white	rs9515223	13	111115480	COL4A2-AS2	t	c	5085	8245	3160	9.75337e-08	0.261109	0.0447	0.0104	1.635e-05	0.6242	++	0.00555556	No
white	rs9521786	13	111115467	COL4A2-AS2	a	g	5085	8245	3160	9.75577e-08	0.261109	0.0447	0.0104	1.635e-05	0.6242	++	0.00555556	No
white	rs9515218	13	111109859	COL4A2-AS2	a	g	5085	8245	3160	1.29335e-07	0.253322	-0.0444	0.0103	1.657e-05	0.3923	--	0.00555556	No
allraces	rs73651763	9	92899799	NA	t	c	7913	11654	3741	7.49115e-08	0.382757	-0.0773	0.018	1.711e-05	0.0851	--	0.00208333	No
white	rs7990214	13	111111173	COL4A2-AS2	a	g	5085	8245	3160	1.161e-07	0.267448	0.0443	0.0103	1.727e-05	0.6144	++	0.00555556	No
white	rs9515219	13	111109960	COL4A2-AS2	t	c	5085	8245	3160	1.29918e-07	0.258927	-0.0443	0.0103	1.732e-05	0.3914	--	0.00555556	No
white	rs9521781	13	111111023	COL4A2-AS2	t	c	5085	8245	3160	1.18691e-07	0.267448	-0.0443	0.0103	1.751e-05	0.3876	--	0.00555556	No
allraces	rs9559810	13	111117077	COL4A2-AS2	a	g	7913	11654	3741	8.40199e-07	0.220895	0.0424	0.0099	1.768e-05	0.6135	++	0.00208333	No
allraces	rs9559811	13	111117113	COL4A2-AS2	a	g	7913	11654	3741	8.40397e-07	0.220895	0.0424	0.0099	1.769e-05	0.6135	++	0.00208333	No
allraces	rs9559809	13	111117066	COL4A2-AS2	a	g	7913	11654	3741	8.40862e-07	0.220895	-0.0424	0.0099	1.769e-05	0.3865	--	0.00208333	No
allraces	rs7323041	13	111113608	COL4A2-AS2	t	g	7913	11654	3741	3.61865e-07	0.290059	-0.0418	0.0097	1.771e-05	0.4053	--	0.00208333	No
white	rs9521785	13	111113877	COL4A2-AS2	t	g	5085	8245	3160	1.21233e-07	0.267448	-0.0443	0.0103	1.79e-05	0.3751	--	0.00555556	No
white	rs7326779	13	111110666	COL4A2-AS2	t	c	5085	8245	3160	1.2408e-07	0.267448	-0.0442	0.0103	1.8e-05	0.3914	--	0.00555556	No
white	rs9515222	13	111113637	COL4A2-AS2	t	g	5085	8245	3160	1.24916e-07	0.267448	-0.0442	0.0103	1.817e-05	0.3765	--	0.00555556	No
white	rs7321468	13	111113540	COL4A2-AS2	a	g	5085	8245	3160	1.24967e-07	0.267448	-0.0442	0.0103	1.817e-05	0.3765	--	0.00555556	No
white	rs7318014	13	111113306	COL4A2-AS2	t	g	5085	8245	3160	1.25018e-07	0.267448	-0.0442	0.0103	1.817e-05	0.3766	--	0.00555556	No
white	rs7139426	13	111113172	COL4A2-AS2	a	g	5085	8245	3160	1.25168e-07	0.267448	-0.0442	0.0103	1.817e-05	0.3766	--	0.00555556	No
white	rs7339193	13	111113030	COL4A2-AS2	a	g	5085	8245	3160	1.25174e-07	0.267448	-0.0442	0.0103	1.817e-05	0.3757	--	0.00555556	No
white	rs9515221	13	111112743	COL4A2-AS2	t	c	5085	8245	3160	1.25525e-07	0.267448	-0.0442	0.0103	1.819e-05	0.3757	--	0.00555556	No
white	rs7325055	13	111110418	COL4A2-AS2	c	g	5085	8245	3160	1.27932e-07	0.267448	0.0442	0.0103	1.833e-05	0.6085	++	0.00555556	No
white	rs7319009	13	111110303	COL4A2-AS2	t	c	5085	8245	3160	1.29962e-07	0.267448	-0.0442	0.0103	1.85e-05	0.3913	--	0.00555556	No
allraces	rs73397235	7	67746106	LOC105375341	c	g	7913	11654	3741	2.59697e-06	0.145099	-0.1208	0.0282	1.881e-05	0.9329	--	0.00208333	No
white	rs7996702	13	111108874	COL4A2-AS2	a	c	5085	8245	3160	1.26511e-07	0.270038	0.044	0.0103	1.898e-05	0.6048	++	0.00555556	No
allraces	rs73397239	7	67749076	LOC105375341	a	g	7913	11654	3741	2.63928e-06	0.145099	0.1207	0.0282	1.909e-05	0.0671	++	0.00208333	No
allraces	rs7794958	7	67749834	LOC105375341	t	c	7913	11654	3741	2.65079e-06	0.145099	-0.1207	0.0282	1.916e-05	0.9329	--	0.00208333	No
white	rs9521784	13	111112375	COL4A2-AS2	a	g	5085	8245	3160	1.26144e-07	0.27477	-0.044	0.0103	1.944e-05	0.3753	--	0.00555556	No
white	rs9521789	13	111119620	COL4A2	t	c	5085	8245	3160	5.50425e-08	0.324226	0.0444	0.0104	1.95e-05	0.6567	++	0.00555556	No
white	rs9521790	13	111119654	COL4A2	t	c	5085	8245	3160	5.504e-08	0.324226	-0.0444	0.0104	1.954e-05	0.3433	--	0.00555556	No
white	rs6492278	13	111108380	COL4A2-AS2	t	c	5085	8245	3160	2.13538e-07	0.239537	-0.044	0.0103	1.983e-05	0.3578	--	0.00555556	No
white	rs7996257	13	111108635	COL4A2-AS2	c	g	5085	8245	3160	1.911e-07	0.247652	-0.044	0.0103	1.983e-05	0.3891	--	0.00555556	No
allraces	rs9521781	13	111111023	COL4A2-AS2	t	c	7913	11654	3741	2.94194e-07	0.32606	-0.0415	0.0097	1.983e-05	0.4037	--	0.00208333	No
allraces	rs7990214	13	111111173	COL4A2-AS2	a	g	7913	11654	3741	2.96176e-07	0.327391	0.0415	0.0097	1.998e-05	0.5966	++	0.00208333	No
white	rs9521792	13	111120089	COL4A2	a	g	5085	8245	3160	5.16997e-08	0.330276	0.0442	0.0104	2.027e-05	0.6461	++	0.00555556	No
white	rs9515227	13	111117351	COL4A2-AS2	t	c	5085	8245	3160	7.1535e-08	0.316671	-0.0441	0.0104	2.104e-05	0.3721	--	0.00555556	No
allraces	rs56274100	7	67752375	LOC105375341	t	g	7913	11654	3741	3.26186e-06	0.145099	-0.12	0.0283	2.214e-05	0.9684	--	0.00208333	No
allraces	rs9515223	13	111115480	COL4A2-AS2	t	c	7913	11654	3741	2.05217e-07	0.372385	0.0415	0.0098	2.311e-05	0.6022	++	0.00208333	No
allraces	rs9521786	13	111115467	COL4A2-AS2	a	g	7913	11654	3741	2.05335e-07	0.372385	0.0415	0.0098	2.312e-05	0.6022	++	0.00208333	No
black	rs3764570	19	8528277	HNRNPM	a	g	1378	1959	581	4.519e-06	0.213734	0.2441	0.0577	2.372e-05	0.9355	++	0.00333333	No
white	rs3803238	13	111117568	COL4A2-AS2	a	g	5085	8245	3160	7.15157e-08	0.342414	-0.0437	0.0104	2.491e-05	0.3717	--	0.00555556	No
allraces	rs73395000	7	67678016	LOC105375341	a	g	7913	11654	3741	3.55031e-06	0.182024	0.0789	0.0187	2.543e-05	0.0685	++	0.00208333	No
white	rs9521794	13	111121199	COL4A2	a	g	5085	8245	3160	1.95792e-07	0.265996	0.044	0.0105	2.566e-05	0.655	++	0.00555556	No
allraces	rs7334909	13	111115721	COL4A2-AS2	a	g	7913	11654	3741	2.74095e-07	0.361726	-0.0413	0.0098	2.569e-05	0.3961	--	0.00208333	No
allraces	rs4417423	13	111115854	COL4A2-AS2	a	g	7913	11654	3741	2.73898e-07	0.362505	0.0413	0.0098	2.581e-05	0.6039	++	0.00208333	No
allraces	rs7336293	13	111116275	COL4A2-AS2	t	c	7913	11654	3741	2.73749e-07	0.362505	0.0413	0.0098	2.582e-05	0.6038	++	0.00208333	No
allraces	rs7336609	13	111116277	COL4A2-AS2	t	g	7913	11654	3741	2.73764e-07	0.362505	0.0413	0.0098	2.582e-05	0.6038	++	0.00208333	No
allraces	rs9515224	13	111115644	COL4A2-AS2	t	c	7913	11654	3741	2.77194e-07	0.361726	0.0413	0.0098	2.588e-05	0.6038	++	0.00208333	No
white	rs9559814	13	111121483	COL4A2	a	g	5085	8245	3160	2.16323e-07	0.26236	-0.0441	0.0105	2.62e-05	0.3413	--	0.00555556	No
white	rs3803232	13	111119296	COL4A2	a	g	5085	8245	3160	1.559e-07	0.36431	-0.0436	0.0104	2.722e-05	0.343	--	0.00555556	No
white	rs3803235	13	111119052	COL4A2	c	g	5085	8245	3160	6.62862e-08	0.36431	-0.0435	0.0104	2.735e-05	0.3438	--	0.00555556	No
white	rs3803234	13	111119077	COL4A2	a	g	5085	8245	3160	6.6393e-08	0.36431	-0.0435	0.0104	2.738e-05	0.3438	--	0.00555556	No
white	rs1927353	13	111118615	COL4A2	a	t	5085	8245	3160	6.72251e-08	0.36431	-0.0435	0.0104	2.744e-05	0.3383	--	0.00555556	No
white	rs1927351	13	111118574	COL4A2	a	g	5085	8245	3160	6.72389e-08	0.36431	-0.0435	0.0104	2.744e-05	0.3383	--	0.00555556	No
white	rs1927350	13	111118546	COL4A2	t	g	5085	8245	3160	6.73713e-08	0.36431	-0.0435	0.0104	2.746e-05	0.3383	--	0.00555556	No
allraces	rs9559807	13	111116635	COL4A2-AS2	a	g	7913	11654	3741	2.73618e-07	0.377107	-0.0411	0.0098	2.812e-05	0.3962	--	0.00208333	No
allraces	rs9555704	13	111116990	COL4A2-AS2	a	g	7913	11654	3741	2.74272e-07	0.377107	-0.0411	0.0098	2.817e-05	0.3962	--	0.00208333	No
black	rs948194	11	70424943	SHANK2	t	g	1378	1959	581	1.69e-06	0.152015	0.1375	0.0329	2.897e-05	0.3004	++	0.00333333	No
white	rs7325334	13	111110674	COL4A2-AS2	c	g	5085	8245	3160	1.16611e-07	0.344652	-0.0429	0.0103	3.055e-05	0.3958	--	0.00555556	No
white	rs1983931	13	111118102	COL4A2	a	g	5085	8245	3160	6.78958e-08	0.379282	0.0432	0.0104	3.061e-05	0.6059	++	0.00555556	No
black	rs12122933	1	8363795	NA	a	g	1378	1959	581	4.29873e-06	0.357142	-0.1399	0.0336	3.07e-05	0.2589	--	0.00333333	No
white	rs1983932	13	111118221	COL4A2	t	c	5085	8245	3160	6.86558e-08	0.379282	-0.0432	0.0104	3.079e-05	0.3733	--	0.00555556	No
black	rs11121153	1	8362460	NA	a	g	1378	1959	581	1.89726e-06	0.477361	-0.1385	0.0333	3.155e-05	0.262	--	0.00333333	No
white	rs3803236	13	111117745	COL4A2	t	c	5085	8245	3160	2.429e-07	0.373946	0.0431	0.0104	3.216e-05	0.6235	++	0.00555556	No
allraces	rs7996257	13	111108635	COL4A2-AS2	c	g	7913	11654	3741	5.76438e-07	0.336383	-0.0405	0.0097	3.233e-05	0.4036	--	0.00208333	No
allraces	rs7007521	8	17971467	ASAH1	a	g	7913	11654	3741	4.09285e-06	0.19079	0.0494	0.0119	3.365e-05	0.203	++	0.00208333	No
allraces	rs7992707	13	111114963	COL4A2-AS2	t	g	7913	11654	3741	4.95742e-07	0.36093	0.0405	0.0098	3.382e-05	0.5977	++	0.00208333	No
allraces	rs7996702	13	111108874	COL4A2-AS2	a	c	7913	11654	3741	1.39221e-06	0.266897	0.0403	0.0097	3.403e-05	0.5905	++	0.00208333	No
white	rs9515231	13	111122046	COL4A2	a	g	5085	8245	3160	2.14164e-07	0.292899	-0.0436	0.0105	3.472e-05	0.3454	--	0.00555556	No
white	rs9515229	13	111121717	COL4A2	a	g	5085	8245	3160	3.32431e-07	0.267216	-0.0435	0.0105	3.574e-05	0.3405	--	0.00555556	No
allraces	rs74384872	22	27279776	NA	a	g	7913	11654	3741	4.50286e-06	0.245166	0.1179	0.0286	3.776e-05	0.0332	++	0.00208333	No
allraces	rs75946648	22	27279764	NA	t	c	7913	11654	3741	4.50666e-06	0.245166	-0.1179	0.0286	3.778e-05	0.9668	--	0.00208333	No
allraces	rs7339193	13	111113030	COL4A2-AS2	a	g	7913	11654	3741	5.06441e-07	0.379884	-0.0402	0.0098	3.858e-05	0.401	--	0.00208333	No
allraces	rs9515221	13	111112743	COL4A2-AS2	t	c	7913	11654	3741	5.07337e-07	0.379884	-0.0402	0.0098	3.86e-05	0.401	--	0.00208333	No
allraces	rs9515227	13	111117351	COL4A2-AS2	t	c	7913	11654	3741	2.46317e-07	0.450793	-0.0403	0.0098	3.983e-05	0.3965	--	0.00208333	No
white	rs7995158	13	111111717	COL4A2-AS2	a	g	5085	8245	3160	1.23403e-07	0.386297	-0.0422	0.0103	4.095e-05	0.4212	--	0.00555556	No
white	rs7327139	13	111107861	COL4A2	t	g	5085	8245	3160	4.75072e-06	0.135189	0.045	0.011	4.196e-05	0.6881	++	0.00555556	No
allraces	rs9515222	13	111113637	COL4A2-AS2	t	g	7913	11654	3741	5.21282e-07	0.39312	-0.04	0.0098	4.227e-05	0.4013	--	0.00208333	No
allraces	rs7139426	13	111113172	COL4A2-AS2	a	g	7913	11654	3741	5.32116e-07	0.39312	-0.0399	0.0098	4.273e-05	0.4012	--	0.00208333	No
allraces	rs7318014	13	111113306	COL4A2-AS2	t	g	7913	11654	3741	5.32013e-07	0.39312	-0.0399	0.0098	4.274e-05	0.4012	--	0.00208333	No
allraces	rs7321468	13	111113540	COL4A2-AS2	a	g	7913	11654	3741	5.32744e-07	0.39312	-0.0399	0.0098	4.279e-05	0.4013	--	0.00208333	No
allraces	rs9521784	13	111112375	COL4A2-AS2	a	g	7913	11654	3741	6.04414e-07	0.386953	-0.0398	0.0098	4.49e-05	0.4002	--	0.00208333	No
allraces	rs9521785	13	111113877	COL4A2-AS2	t	g	7913	11654	3741	4.97702e-07	0.40982	-0.0398	0.0098	4.511e-05	0.4009	--	0.00208333	No
allraces	rs1927011	13	103229210	NA	a	c	7913	11654	3741	2.56279e-06	0.25911	0.0397	0.0098	4.624e-05	0.5334	++	0.00208333	No
black	rs3108062	7	67753109	LOC105375341	a	g	1378	1959	581	1.75507e-06	0.519132	0.1167	0.0287	4.662e-05	0.3429	++	0.00333333	No
allraces	rs12169353	22	27280632	NA	t	c	7913	11654	3741	4.44661e-06	0.274229	-0.1161	0.0285	4.715e-05	0.9669	--	0.00208333	No
allraces	rs7292154	22	27280483	NA	a	g	7913	11654	3741	4.453e-06	0.274229	-0.1161	0.0285	4.721e-05	0.9669	--	0.00208333	No
allraces	rs7287240	22	27280012	NA	a	c	7913	11654	3741	4.46552e-06	0.274229	0.1161	0.0285	4.734e-05	0.0331	++	0.00208333	No
allraces	rs7287365	22	27280033	NA	c	g	7913	11654	3741	4.46581e-06	0.274229	-0.1161	0.0285	4.734e-05	0.9669	--	0.00208333	No
black	rs1608723	7	67751578	LOC105375341	t	c	1378	1959	581	1.89879e-06	0.519132	0.1163	0.0286	4.883e-05	0.3449	++	0.00333333	No
black	rs77178348	7	120939167	NA	a	g	1378	1959	581	2.4827e-06	0.929802	0.3589	0.0887	5.244e-05	0.9645	++	0.00333333	No
allraces	rs112690781	7	67679453	LOC105375341	a	g	7913	11654	3741	3.69123e-06	0.246221	-0.115	0.0285	5.562e-05	0.9691	--	0.00208333	No
allraces	rs78331180	1	47956855	NA	t	c	7913	11654	3741	4.98217e-06	0.240664	0.1092	0.0271	5.673e-05	0.0421	++	0.00208333	No
allraces	rs1927351	13	111118574	COL4A2	a	g	7913	11654	3741	7.80735e-07	0.401756	-0.0398	0.0099	5.722e-05	0.3887	--	0.00208333	No
allraces	rs1927350	13	111118546	COL4A2	t	g	7913	11654	3741	7.81969e-07	0.401756	-0.0398	0.0099	5.727e-05	0.3887	--	0.00208333	No
allraces	rs1927353	13	111118615	COL4A2	a	t	7913	11654	3741	7.81934e-07	0.401756	-0.0398	0.0099	5.728e-05	0.3886	--	0.00208333	No
allraces	rs943673	13	103223611	NA	t	g	7913	11654	3741	3.145e-06	0.223531	-0.0399	0.0099	5.846e-05	0.4603	--	0.00208333	No
allraces	rs3803238	13	111117568	COL4A2-AS2	a	g	7913	11654	3741	2.46359e-07	0.530345	-0.0394	0.0098	5.889e-05	0.395	--	0.00208333	No
black	rs12632133	3	131800709	CPNE4	a	g	1378	1959	581	3.64404e-06	0.273214	0.2128	0.053	6.005e-05	0.0988	++	0.00333333	No
allraces	rs943490	13	103225148	NA	t	g	7913	11654	3741	4.97197e-06	0.23358	-0.0398	0.0099	6.16e-05	0.4524	--	0.00208333	No
black	rs76790017	14	99431434	NA	t	c	1378	1959	581	2.17587e-06	0.519232	-0.3232	0.0807	6.247e-05	0.0411	--	0.00333333	No
black	rs79847551	14	99431128	NA	t	c	1378	1959	581	2.20918e-06	0.519232	-0.3229	0.0807	6.282e-05	0.0411	--	0.00333333	No
allraces	rs77132971	22	27279618	NA	a	g	7913	11654	3741	4.57014e-06	0.322448	-0.1145	0.0286	6.353e-05	0.9668	--	0.00208333	No
allraces	rs28502737	13	111109157	COL4A2-AS2	a	g	7913	11654	3741	1.07303e-06	0.395288	0.0389	0.0097	6.407e-05	0.5917	++	0.00208333	No
allraces	rs3803236	13	111117745	COL4A2	t	c	7913	11654	3741	7.632e-07	0.565627	0.0392	0.0098	6.526e-05	0.6001	++	0.00208333	No
allraces	rs7325334	13	111110674	COL4A2-AS2	c	g	7913	11654	3741	1.54474e-06	0.364527	-0.0387	0.0097	6.702e-05	0.4098	--	0.00208333	No
black	rs75453971	7	120923997	CPED1	a	c	1378	1959	581	2.61034e-06	0.995444	0.35	0.0883	7.373e-05	0.964	++	0.00333333	No
allraces	rs9521792	13	111120089	COL4A2	a	g	7913	11654	3741	1.0462e-06	0.419477	0.039	0.0099	7.759e-05	0.605	++	0.00208333	No
allraces	rs9521789	13	111119620	COL4A2	t	c	7913	11654	3741	9.68791e-07	0.440179	0.0391	0.0099	8.043e-05	0.6103	++	0.00208333	No
allraces	rs9521790	13	111119654	COL4A2	t	c	7913	11654	3741	9.6784e-07	0.440179	-0.0391	0.0099	8.052e-05	0.3897	--	0.00208333	No
black	rs75177018	14	99432775	NA	a	g	1378	1959	581	2.22562e-06	0.601558	0.319	0.0811	8.306e-05	0.9587	++	0.00333333	No
allraces	rs9559814	13	111121483	COL4A2	a	g	7913	11654	3741	3.22489e-06	0.317206	-0.0393	0.01	8.514e-05	0.3845	--	0.00208333	No
allraces	rs7995158	13	111111717	COL4A2-AS2	a	g	7913	11654	3741	3.90112e-06	0.324826	-0.038	0.0097	9.181e-05	0.4197	--	0.00208333	No
allraces	rs9521794	13	111121199	COL4A2	a	g	7913	11654	3741	3.7918e-06	0.315013	0.039	0.01	9.263e-05	0.6121	++	0.00208333	No
allraces	rs57818172	15	41092197	DNAJC17	t	g	7913	11654	3741	2.62865e-06	0.362372	-0.0397	0.0102	9.442e-05	0.6531	--	0.00208333	No
allraces	rs57943888	15	41092082	DNAJC17	t	c	7913	11654	3741	2.63901e-06	0.374625	-0.0395	0.0102	0.000102	0.6531	--	0.00208333	No
allraces	rs3803235	13	111119052	COL4A2	c	g	7913	11654	3741	1.10318e-06	0.478578	-0.0384	0.0099	0.0001025	0.3903	--	0.00208333	No
allraces	rs3803234	13	111119077	COL4A2	a	g	7913	11654	3741	1.107e-06	0.478578	-0.0384	0.0099	0.0001027	0.3903	--	0.00208333	No
white	rs11911158	21	16086774	NA	a	g	5085	8245	3160	4.6918e-06	0.225069	0.04	0.0103	0.0001035	0.3986	++	0.00555556	No
white	rs7178506	15	41096097	DNAJC17	t	c	5085	8245	3160	2.14179e-06	0.282218	-0.0413	0.0107	0.0001058	0.4765	--	0.00555556	No
white	rs62311420	4	83529686	NA	t	g	5085	8245	3160	2.8986e-06	0.34829	0.1251	0.0324	0.0001132	0.0192	++	0.00555556	No
allraces	rs1983932	13	111118221	COL4A2	t	c	7913	11654	3741	2.23719e-07	0.698382	-0.0378	0.0098	0.0001161	0.3987	--	0.00208333	No
white	rs62218073	21	16087101	NA	t	c	5085	8245	3160	4.19102e-06	0.250107	-0.0396	0.0103	0.0001197	0.6021	--	0.00555556	No
white	rs1870512	21	16080774	NA	t	c	5085	8245	3160	3.82412e-06	0.239329	-0.04	0.0104	0.0001246	0.609	--	0.00555556	No
white	rs1870513	21	16080775	NA	a	g	5085	8245	3160	3.82412e-06	0.239329	0.04	0.0104	0.0001246	0.391	++	0.00555556	No
black	rs75032918	18	29311562	NA	t	c	1378	1959	581	3.81141e-06	0.782293	-0.4025	0.1055	0.0001367	0.9715	--	0.00333333	No
black	rs9557698	13	102197960	ITGBL1	a	g	1378	1959	581	9.35277e-07	0.75513	0.1518	0.0413	0.0002361	0.8553	+-	0.00333333	No
black	rs1414312	13	102197841	ITGBL1	a	g	1378	1959	581	9.3551e-07	0.75513	0.1518	0.0413	0.0002362	0.8553	+-	0.00333333	No
allraces	rs10264140	7	6236374	CYTH3	c	g	7913	11654	3741	4.67736e-06	0.618402	-0.0695	0.0189	0.0002421	0.09	--	0.00208333	No
black	rs9557697	13	102197073	ITGBL1	a	g	1378	1959	581	8.55145e-07	0.725896	-0.1511	0.0412	0.0002478	0.1447	-+	0.00333333	No
allraces	rs73347363	12	20286317	NA	a	c	7913	11654	3741	8.91517e-07	0.759243	-0.1089	0.03	0.0002877	0.0393	--	0.00208333	No
black	rs138224589	3	68038099	NA	t	c	1378	1959	581	2.50388e-06	0.907159	0.2302	0.0636	0.0002941	0.0613	+-	0.00333333	No
allraces	rs1983931	13	111118102	COL4A2	a	g	7913	11654	3741	4.67443e-07	0.876919	0.0351	0.0098	0.0003387	0.5947	++	0.00208333	No
white	rs55862909	21	16090265	NA	t	g	5085	8245	3160	4.84333e-06	0.41029	-0.037	0.0104	0.0003582	0.6018	--	0.00555556	No
allraces	rs16878633	5	60504602	CTC-436P18.1	t	c	7913	11654	3741	2.19626e-06	0.835361	-0.0821	0.0231	0.0003857	0.0501	--	0.00208333	No
black	rs140095131	3	68039765	FAM19A1	a	g	1378	1959	581	3.01787e-06	0.78732	0.2237	0.064	0.0004712	0.061	+-	0.00333333	No
white	rs28655676	21	16089959	NA	a	g	5085	8245	3160	4.78508e-06	0.46552	-0.036	0.0103	0.0004781	0.5686	--	0.00555556	No
black	rs144396014	5	63521652	RNF180	a	g	1378	1959	581	4.22977e-06	0.856598	0.2083	0.0599	0.0005042	0.0663	+-	0.00333333	No
black	rs9485919	6	96695883	NA	a	g	1378	1959	581	4.698e-06	0.605998	-0.1104	0.032	0.0005485	0.6613	--	0.00333333	No
allraces	rs111298912	4	110987610	ELOVL6	a	g	7913	11654	3741	3.02806e-06	0.804706	-0.0479	0.0139	0.0005523	0.1533	--	0.00208333	No
black	rs1848326	5	174190130	NA	t	c	1378	1959	581	4.09491e-06	0.982554	0.124	0.0364	0.0006513	0.2118	+-	0.00333333	No
white	rs34518579	18	28001439	NA	a	g	5085	8245	3160	4.45354e-06	0.61275	0.0639	0.0193	0.0009307	0.9582	++	0.00555556	No
black	rs1855973	10	82849069	NA	a	t	1378	1959	581	1.52525e-06	0.57873	0.1879	0.0572	0.001015	0.0667	+-	0.00333333	No
allraces	rs7756300	6	14245474	NA	a	g	7913	11654	3741	3.44653e-06	0.897398	0.071	0.0218	0.001116	0.9423	+-	0.00208333	No
allraces	rs149427112	12	17854122	NA	c	g	7913	11654	3741	2.07053e-06	0.909832	0.0786	0.0242	0.001149	0.0463	+-	0.00208333	No
black	rs1917403	7	67749031	LOC105375341	a	c	1378	1959	581	1.84257e-06	0.508248	0.0923	0.0287	0.00127	0.6795	+-	0.00333333	No
white	rs17381234	13	108998914	NA	a	g	5085	8245	3160	3.128e-07	0.95437	0.0349	0.0109	0.001455	0.7973	+-	0.00555556	No
black	rs3844535	14	81884515	STON2	a	g	1378	1959	581	4.13476e-06	0.616768	-0.1783	0.0562	0.001498	0.0695	-+	0.00333333	No
black	rs4597501	2	35336538	NA	t	c	1378	1959	581	2.23876e-06	0.597891	0.245	0.0779	0.001655	0.0422	+-	0.00333333	No
black	rs12702467	7	6050390	PMS2	a	g	1378	1959	581	4.75555e-06	0.473825	-0.0943	0.0301	0.001719	0.5983	-+	0.00333333	No
white	rs35654889	18	27895686	LOC105372046	t	c	5085	8245	3160	2.45723e-06	0.949314	-0.0613	0.02	0.00217	0.0395	--	0.00555556	No
black	rs7566636	2	166125501	SCN2A	a	g	1378	1959	581	4.98453e-06	0.511902	0.1016	0.0333	0.002279	0.2425	+-	0.00333333	No
allraces	rs6816425	4	76983992	ART3	t	c	7913	11654	3741	2.22644e-06	0.739606	0.0296	0.0097	0.002318	0.5767	+-	0.00208333	No
black	rs9557683	13	102171095	ITGBL1	a	g	1378	1959	581	2.26676e-06	0.2541	0.1285	0.0426	0.002523	0.8638	+-	0.00333333	No
white	rs35862219	18	27899259	LOC105372046	a	g	5085	8245	3160	4.90443e-06	0.947248	0.0599	0.0201	0.002888	0.9616	++	0.00555556	No
black	rs11655799	17	51583841	NA	a	c	1378	1959	581	4.01859e-06	0.302152	-0.0896	0.0302	0.002965	0.3504	-+	0.00333333	No
allraces	rs12595911	16	50960747	NA	a	g	7913	11654	3741	4.315e-06	0.645082	0.0732	0.025	0.003439	0.9556	+-	0.00208333	No
black	rs80344400	13	102193846	ITGBL1	c	g	1378	1959	581	2.60214e-06	0.193044	-0.1266	0.0436	0.003657	0.1278	-+	0.00333333	No
black	rs1502521	17	51544799	NA	t	c	1378	1959	581	3.962e-06	0.224857	-0.0872	0.0302	0.003831	0.351	-+	0.00333333	No
black	rs9557696	13	102196837	ITGBL1	t	g	1378	1959	581	3.15005e-06	0.178608	-0.1245	0.0431	0.003877	0.131	-+	0.00333333	No
black	rs9557694	13	102196624	ITGBL1	t	c	1378	1959	581	2.57218e-06	0.178608	0.1258	0.0437	0.003966	0.873	+-	0.00333333	No
allraces	rs16843980	2	210833037	UNC80	t	c	7913	11654	3741	2.96936e-06	0.492774	0.0673	0.0235	0.004229	0.0489	+-	0.00208333	No
allraces	rs7375640	4	76963991	ART3	a	g	7913	11654	3741	3.88278e-06	0.6385	-0.028	0.0098	0.00424	0.4364	-+	0.00208333	No
allraces	rs112919091	4	110987605	ELOVL6	a	g	7913	11654	3741	4.27261e-06	0.633268	0.0369	0.013	0.0046	0.804	+-	0.00208333	No
white	rs61512778	11	105452460	NA	a	g	5085	8245	3160	4.79785e-06	0.773292	0.0285	0.0102	0.00523	0.6117	+-	0.00555556	No
allraces	rs10815816	9	8270830	NA	t	g	7913	11654	3741	4.454e-06	0.883144	0.0312	0.0112	0.005452	0.2647	+-	0.00208333	No
white	rs7104364	11	105455306	NA	a	g	5085	8245	3160	3.79562e-06	0.737294	-0.0284	0.0102	0.005468	0.3885	-+	0.00555556	No
white	rs12792322	11	105458683	NA	a	c	5085	8245	3160	3.91649e-06	0.736064	-0.0284	0.0102	0.005518	0.3805	-+	0.00555556	No
black	rs6724523	2	35327006	NA	a	g	1378	1959	581	2.87415e-06	0.285177	0.1908	0.0691	0.005737	0.0522	+-	0.00333333	No
black	rs12586014	13	102172656	ITGBL1	t	g	1378	1959	581	2.91589e-06	0.0557348	-0.1209	0.0457	0.008203	0.1193	-+	0.00333333	No
allraces	rs7202789	16	65744774	NA	t	c	7913	11654	3741	2.32819e-06	0.364716	0.0662	0.0251	0.008428	0.9533	+-	0.00208333	No
allraces	rs75217746	5	78630051	LOC102724530	a	g	7913	11654	3741	3.29988e-06	0.0699169	-0.0683	0.0268	0.01073	0.0495	-+	0.00208333	No
white	rs9559303	13	109001850	NA	t	c	5085	8245	3160	3.22585e-06	0.594661	-0.0278	0.0109	0.01105	0.2306	-+	0.00555556	No
white	rs117377275	15	55006836	NA	a	c	5085	8245	3160	3.21449e-06	0.046156	0.0897	0.0367	0.01441	0.0211	+-	0.00555556	No
allraces	rs6932309	6	14247073	NA	t	c	7913	11654	3741	4.40016e-06	0.232982	0.0504	0.0206	0.01448	0.9331	+-	0.00208333	No
allraces	rs142862698	3	151501300	AADACP1	t	c	7913	11654	3741	3.26742e-06	0.303909	0.046	0.0189	0.01509	0.0694	+-	0.00208333	No
black	rs9557685	13	102182710	ITGBL1	a	g	1378	1959	581	4.99158e-06	0.0487933	0.114	0.0469	0.01518	0.8865	+-	0.00333333	No
allraces	rs190529824	3	151478893	AADACL2-AS1	a	t	7913	11654	3741	3.84437e-06	0.339478	0.0443	0.0183	0.01573	0.0742	+-	0.00208333	No
allraces	rs9348372	6	19268181	NA	c	g	7913	11654	3741	2.3993e-06	0.170015	0.0349	0.0146	0.01653	0.869	+-	0.00208333	No
black	rs148836132	4	154233501	TRIM2	a	g	1378	1959	581	4.2893e-06	0.29872	0.1893	0.0819	0.02086	0.9642	+-	0.00333333	No
allraces	rs200488048	20	34828947	AAR2	caga	c	7913	11654	3741	1.31705e-06	0.0749132	-0.0687	0.03	0.02189	0.0322	-+	0.00208333	No
allraces	rs7757376	6	14260584	NA	a	t	7913	11654	3741	2.54152e-06	0.136334	0.054	0.0236	0.02218	0.9532	+-	0.00208333	No
allraces	rs73166965	3	151516393	AADACL2-AS1	t	c	7913	11654	3741	3.88927e-06	0.253072	-0.0419	0.0185	0.02326	0.9269	-+	0.00208333	No
allraces	rs16891402	4	15131114	LOC101929095	a	c	7913	11654	3741	3.57e-06	0.18628	-0.0333	0.0147	0.02368	0.1273	-+	0.00208333	No
allraces	rs4715882	6	14266008	NA	a	g	7913	11654	3741	1.34892e-06	0.10096	-0.0525	0.0233	0.0243	0.0491	-+	0.00208333	No
allraces	rs9296928	6	14263316	NA	a	g	7913	11654	3741	2.04891e-06	0.103283	0.0514	0.0233	0.02758	0.9513	+-	0.00208333	No
allraces	rs73289656	20	34803082	EPB41L1	a	t	7913	11654	3741	3.33996e-06	0.0874689	0.0662	0.0303	0.02881	0.9667	+-	0.00208333	No
allraces	rs7767723	6	14264829	NA	a	g	7913	11654	3741	2.1716e-06	0.0809564	0.0501	0.0236	0.0338	0.9531	+-	0.00208333	No
white	rs1869592	9	2632250	VLDLR	a	c	5085	8245	3160	9.69446e-07	0.256834	-0.0301	0.0144	0.0363	0.1536	-+	0.00555556	No
allraces	rs3015404	13	105845602	NA	t	c	7913	11654	3741	2.18e-06	0.330184	-0.0263	0.0129	0.04086	0.1821	-+	0.00208333	No
allraces	rs17093445	20	34815537	EPB41L1	a	g	7913	11654	3741	1.72252e-06	0.106114	-0.0502	0.0255	0.04896	0.0439	-+	0.00208333	No
allraces	rs6579277	20	34792124	EPB41L1	a	g	7913	11654	3741	3.6068e-06	0.0237784	-0.0539	0.0302	0.07479	0.0333	-+	0.00208333	No
allraces	rs16920729	12	126989892	NA	t	g	7913	11654	3741	1.20536e-06	0.00655411	0.036	0.0254	0.1573	0.9466	+-	0.00208333	No
allraces	rs10235320	7	151729550	GALNT11	t	c	7913	11654	3741	1.56667e-06	0.00126713	-0.0219	0.0183	0.2312	0.1117	-+	0.00208333	No
allraces	rs17686675	15	70364562	TLE3	a	g	7913	11654	3741	4.53454e-06	0.00135785	-0.0081	0.0099	0.4092	0.5977	-+	0.00208333	No
black	rs1792632	11	93927529	NA	t	c	1378	1959	581	2.126e-06	0.155478	0.0054	0.0305	0.8588	0.6542	+-	0.00333333	No

## Sheet: S.Table6.All_Variants.5em6
Supplemental Table 6. All Discovery Variants at P < 5e-6
strata	CHR	BP	cptid	SNP	Closestgene_100kb	Distance	EA	OA	MAF	Beta	SE	P
hgi_allraces2	7	67680375	7:67680375	rs73407935	NA	NA	T	A	0.050616	0.205357	0.0331058	5.81646e-10
hgi_hispanic2	1	161014727	1:161014727	rs2516837	USF1	1042	G	A	0.4873	0.3593	0.060663	1.477e-09
hgi_allraces_females	7	151725195	7:151725195	rs76030055	GALNT11	2418	G	A	0.081093	-0.25332	0.0431969	4.98583e-09
hgi_allraces_females	7	151731186	7:151731186	rs7791153	GALNT11	8409	G	A	0.081053	-0.250869	0.0429689	5.8176e-09
hgi_hispanic2	9	91133286	9:91133286	rs141006133	NXNL2	16729	T	C	0.035799	0.965594	0.163979	6.92377e-09
hgi_hispanic2	9	91132963	9:91132963	rs145040389	NXNL2	17052	T	TTA	0.035821	0.964776	0.163895	7.0022e-09
hgi_hispanic2	9	91132639	9:91132639	rs142976846	NXNL2	17376	G	GC	0.035844	0.963996	0.163809	7.06834e-09
hgi_hispanic2	9	91131532	9:91131532	rs77797679	NXNL2	18483	A	G	0.03592	0.961237	0.163523	7.33679e-09
hgi_hispanic2	9	91120507	9:91120507	rs58419400	SPIN1	26885	A	G	0.036569	0.93358	0.160771	1.09771e-08
hgi_hispanic2	9	91113278	9:91113278	rs137904348	SPIN1	19656	A	C	0.036508	0.936688	0.161333	1.1037e-08
hgi_allraces_males	2	197152356	2:197152356	rs16849034	LOC101927482	23428	G	C	0.063191	0.206329	0.0363771	1.4955e-08
hgi_allraces_males	2	197163833	2:197163833	rs74919003	LOC101927482	34905	A	C	0.063209	0.205532	0.0368104	2.48782e-08
hgi_hispanic2	1	161003874	1:161003874	rs11576837	TSTD1	3547	G	A	0.4449	0.3368	0.0613725	2.684e-08
hgi_hispanic2	9	91142775	9:91142775	rs147162093	NXNL2	7240	C	CT	0.032956	0.962812	0.171587	3.24173e-08
hgi_hispanic2	9	91141669	9:91141669	rs60464784	NXNL2	8346	A	C	0.033036	0.961314	0.17139	3.28244e-08
hgi_hispanic2	9	91137851	9:91137851	rs149137136	NXNL2	12164	A	G	0.033271	0.95477	0.170523	3.46343e-08
hgi_hispanic2	9	91137860	9:91137860	rs146911357	NXNL2	12155	T	C	0.033268	0.954806	0.17053	3.46403e-08
hgi_hispanic2	9	91137725	9:91137725	rs140475451	NXNL2	12290	A	G	0.033278	0.9546	0.170501	3.46856e-08
hgi_hispanic2	9	91108552	9:91108552	rs7019853	SPIN1	14930	A	C	0.042628	0.834966	0.1498	3.97159e-08
hgi_hispanic2	9	91106971	9:91106971	rs113686907	SPIN1	13349	T	C	0.042569	0.832967	0.149855	4.31711e-08
hgi_hispanic2	9	91127600	9:91127600	rs73652578	NXNL2	22415	G	A	0.034082	0.925048	0.167153	4.92366e-08
hgi_white2	13	111120089	13:111120089	rs9521792	COL4A2-AS1	34833	G	A	0.398597	-0.0877432	0.016089	5.16997e-08
hgi_white2	13	111119654	13:111119654	rs9521790	COL4A2-AS1	35268	T	C	0.395569	-0.0875229	0.0160817	5.504e-08
hgi_white2	13	111119620	13:111119620	rs9521789	COL4A2-AS1	35302	C	T	0.395584	-0.0875024	0.0160779	5.50425e-08
hgi_white2	13	111119052	13:111119052	rs3803235	COL4A2-AS1	35870	C	G	0.39611	-0.0866682	0.016023	6.62862e-08
hgi_white2	13	111119077	13:111119077	rs3803234	COL4A2-AS1	35845	A	G	0.39611	-0.086667	0.0160236	6.6393e-08
hgi_white2	13	111118615	13:111118615	rs1927353	COL4A2-AS1	36307	A	T	0.396124	-0.0865837	0.0160148	6.72251e-08
hgi_white2	13	111118574	13:111118574	rs1927351	COL4A2-AS1	36348	A	G	0.396125	-0.0865817	0.0160146	6.72389e-08
hgi_white2	13	111118546	13:111118546	rs1927350	COL4A2-AS1	36376	T	G	0.396125	-0.0865747	0.0160143	6.73713e-08
hgi_white2	13	111118102	13:111118102	rs1983931	COL4A2-AS1	36820	G	A	0.39665	-0.0865629	0.0160163	6.78958e-08
hgi_white2	13	111118221	13:111118221	rs1983932	COL4A2-AS1	36701	T	C	0.396409	-0.0865305	0.0160162	6.86558e-08
hgi_white2	13	111117077	13:111117077	rs9559810	COL4A2-AS1	37845	G	A	0.392933	-0.0864455	0.0160199	7.11932e-08
hgi_white2	13	111117113	13:111117113	rs9559811	COL4A2-AS1	37809	G	A	0.392934	-0.0864441	0.01602	7.1242e-08
hgi_white2	13	111117066	13:111117066	rs9559809	COL4A2-AS1	37856	A	G	0.392933	-0.0864429	0.0160199	7.12521e-08
hgi_white2	13	111117568	13:111117568	rs3803238	COL4A2-AS1	37354	A	G	0.3934	-0.0864995	0.0160324	7.15157e-08
hgi_white2	13	111117351	13:111117351	rs9515227	COL4A2-AS1	37571	T	C	0.393403	-0.0864944	0.0160316	7.1535e-08
hgi_white2	13	111115644	13:111115644	rs9515224	COL4A2-AS1	39278	C	T	0.393468	-0.0864028	0.0160225	7.2605e-08
hgi_white2	13	111116635	13:111116635	rs9559807	COL4A2-AS1	38287	A	G	0.393182	-0.0863911	0.0160229	7.29486e-08
hgi_white2	13	111116990	13:111116990	rs9555704	COL4A2-AS1	37932	A	G	0.393182	-0.0863981	0.0160242	7.29519e-08
hgi_white2	13	111116277	13:111116277	rs7336609	COL4A2-AS1	38645	G	T	0.393184	-0.0863782	0.0160215	7.30869e-08
hgi_white2	13	111116275	13:111116275	rs7336293	COL4A2-AS1	38647	C	T	0.393184	-0.0863779	0.0160215	7.30915e-08
hgi_white2	13	111115721	13:111115721	rs7334909	COL4A2-AS1	39201	A	G	0.393184	-0.0863587	0.0160195	7.32989e-08
hgi_white2	13	111115854	13:111115854	rs4417423	COL4A2-AS1	39068	G	A	0.393183	-0.0863612	0.0160199	7.33e-08
hgi_allraces2	9	92899799	9:92899799	rs73651763	LOC286370	96018	T	C	0.084239	-0.142473	0.026462	7.49115e-08
hgi_hispanic2	9	91115925	9:91115925	rs146594640	SPIN1	22303	A	G	0.034331	0.904633	0.16584	7.53169e-08
hgi_white2	13	111115480	13:111115480	rs9515223	COL4A2-AS1	39442	C	T	0.390893	-0.0856447	0.0160413	9.75337e-08
hgi_white2	13	111115467	13:111115467	rs9521786	COL4A2-AS1	39455	G	A	0.390892	-0.0856439	0.0160413	9.75577e-08
hgi_white2	13	111115558	13:111115558	rs9521787	COL4A2-AS1	39364	C	A	0.390938	-0.0853883	0.016037	1.05616e-07
hgi_white2	13	111109618	13:111109618	rs9515216	COL4A2-AS1	45304	G	C	0.404111	-0.0844708	0.015881	1.08826e-07
hgi_allraces_males	3	41880451	3:41880451	rs9841817	ULK4	123209	C	A	0.048055	-0.212352	0.0399846	1.14089e-07
hgi_allraces_males	3	41882443	3:41882443	rs141853994	ULK4	121217	T	C	0.048159	-0.212122	0.0399641	1.15997e-07
hgi_white2	13	111111173	13:111111173	rs7990214	COL4A2-AS1	43749	G	A	0.397956	-0.0840255	0.0158325	1.161e-07
hgi_white2	13	111110674	13:111110674	rs7325334	COL4A2-AS1	44248	C	G	0.404081	-0.0838968	0.0158107	1.16611e-07
hgi_allraces_males	3	41875743	3:41875743	rs28590463	ULK4	127917	C	T	0.048161	-0.211982	0.0399564	1.17573e-07
hgi_allraces_males	3	41872327	3:41872327	rs9812605	ULK4	131333	A	G	0.048161	-0.21197	0.0399569	1.17805e-07
hgi_white2	13	111111023	13:111111023	rs9521781	COL4A2-AS1	43899	T	C	0.397984	-0.0839827	0.0158365	1.18691e-07
hgi_white2	13	111113877	13:111113877	rs9521785	COL4A2-AS1	41045	T	G	0.398128	-0.0840389	0.0158588	1.21233e-07
hgi_white2	13	111111717	13:111111717	rs7995158	COL4A2-AS1	43205	A	G	0.405793	-0.0837035	0.0158052	1.23403e-07
hgi_white2	13	111114963	13:111114963	rs7992707	COL4A2-AS1	39959	G	T	0.398163	-0.0839945	0.0158618	1.2378e-07
hgi_white2	13	111110666	13:111110666	rs7326779	COL4A2-AS1	44256	T	C	0.398037	-0.0838911	0.0158436	1.2408e-07
hgi_white2	13	111111043	13:111111043	rs9521782	COL4A2-AS1	43879	G	A	0.399172	-0.0838041	0.0158285	1.24368e-07
hgi_white2	13	111113608	13:111113608	rs7323041	COL4A2-AS1	41314	T	G	0.398173	-0.0839394	0.0158563	1.24875e-07
hgi_white2	13	111113637	13:111113637	rs9515222	COL4A2-AS1	41285	T	G	0.398172	-0.0839393	0.0158564	1.24916e-07
hgi_white2	13	111113540	13:111113540	rs7321468	COL4A2-AS1	41382	A	G	0.398173	-0.0839356	0.015856	1.24967e-07
hgi_white2	13	111113306	13:111113306	rs7318014	COL4A2-AS1	41616	T	G	0.398175	-0.0839297	0.0158551	1.25018e-07
hgi_white2	13	111113172	13:111113172	rs7139426	COL4A2-AS1	41750	A	G	0.398177	-0.0839231	0.0158545	1.25168e-07
hgi_white2	13	111113030	13:111113030	rs7339193	COL4A2-AS1	41892	A	G	0.398176	-0.0839202	0.015854	1.25174e-07
hgi_white2	13	111112743	13:111112743	rs9515221	COL4A2-AS1	42179	T	C	0.39818	-0.0839053	0.0158527	1.25525e-07
hgi_white2	13	111112375	13:111112375	rs9521784	COL4A2-AS1	42547	A	G	0.398175	-0.0838824	0.0158511	1.26144e-07
hgi_white2	13	111108874	13:111108874	rs7996702	COL4A2-AS1	46048	C	A	0.404375	-0.0837834	0.015834	1.26511e-07
hgi_black2	15	89508564	15:89508564	rs112004021	MFGE8	51901	T	C	0.049717	0.47338	0.0891372	1.27362e-07
hgi_white2	13	111110418	13:111110418	rs7325055	COL4A2-AS1	44504	G	C	0.398075	-0.0838252	0.015848	1.27932e-07
hgi_white2	13	111109157	13:111109157	rs28502737	COL4A2-AS1	45765	G	A	0.398112	-0.0839221	0.015871	1.29016e-07
hgi_white2	13	111109859	13:111109859	rs9515218	COL4A2-AS1	45063	A	G	0.398092	-0.0838518	0.0158591	1.29335e-07
hgi_white2	13	111109960	13:111109960	rs9515219	COL4A2-AS1	44962	T	C	0.398097	-0.0838275	0.0158569	1.29918e-07
hgi_white2	13	111110303	13:111110303	rs7319009	COL4A2-AS1	44619	T	C	0.398093	-0.0837893	0.0158499	1.29962e-07
hgi_black2	15	89504905	15:89504905	rs112248698	MFGE8	48242	T	C	0.04984	0.472402	0.0891167	1.34219e-07
hgi_white2	13	111108819	13:111108819	rs7996349	COL4A2-AS1	46103	A	C	0.398318	-0.0837288	0.0158691	1.37374e-07
hgi_black2	15	89501560	15:89501560	rs112481908	MFGE8	44897	A	T	0.047942	0.476559	0.0903601	1.55049e-07
hgi_white2	13	111119296	13:111119296	rs3803232	COL4A2-AS1	35626	A	G	0.402	-0.0833	0.0160388	1.559e-07
hgi_white2	13	111112222	13:111112222	rs35017585	COL4A2-AS1	42700	A	AT	0.404338	-0.0830021	0.0158144	1.59588e-07
hgi_allraces2	13	111109618	13:111109618	rs9515216	COL4A2-AS1	45304	G	C	0.423068	-0.0738404	0.0140888	1.63778e-07
hgi_white2	13	111108635	13:111108635	rs7996257	COL4A2-AS1	46287	C	G	0.39874	-0.0827667	0.0158708	1.911e-07
hgi_white2	13	111111235	13:111111235	AX-39563875	COL4A2-AS1	43687	G	A	0.397738	-0.0824676	0.0158163	1.92054e-07
hgi_hispanic2	9	91107647	9:91107647	rs113630684	SPIN1	14025	G	A	0.049385	0.753943	0.142923	1.93579e-07
hgi_white2	13	111121199	13:111121199	rs9521794	COL4A2-AS1	33723	G	A	0.393255	-0.0845115	0.0162195	1.95792e-07
hgi_allraces2	13	111115480	13:111115480	rs9515223	COL4A2-AS1	39442	C	T	0.407403	-0.0739386	0.0142213	2.05217e-07
hgi_allraces2	13	111115467	13:111115467	rs9521786	COL4A2-AS1	39455	G	A	0.407402	-0.073937	0.0142213	2.05335e-07
hgi_white2	13	111108380	13:111108380	rs6492278	COL4A2-AS1	46542	T	C	0.397244	-0.0825568	0.0158937	2.13538e-07
hgi_allraces_females	7	151782020	7:151782020	rs201716856	GALNT11	37407	ATT	A	0.079499	-0.231169	0.0444656	2.13592e-07
hgi_white2	13	111122046	13:111122046	rs9515231	COL4A2-AS1	32876	A	G	0.388863	-0.0851305	0.016391	2.14164e-07
hgi_white2	13	111121483	13:111121483	rs9559814	COL4A2-AS1	33439	A	G	0.390083	-0.0844587	0.0162675	2.16323e-07
hgi_allraces2	13	111118221	13:111118221	rs1983932	COL4A2-AS1	36701	T	C	0.408584	-0.0737523	0.0142296	2.23719e-07
hgi_allraces_males	11	58332733	11:58332733	rs113608431	LPXN	12906	A	G	0.047745	0.208579	0.0402307	2.25472e-07
hgi_white2	13	111117745	13:111117745	rs3803236	COL4A2-AS1	37177	C	T	0.4033	-0.082	0.0160309	2.429e-07
hgi_allraces2	13	111108819	13:111108819	rs7996349	COL4A2-AS1	46103	A	C	0.418581	-0.072676	0.0140704	2.46105e-07
hgi_allraces2	13	111117351	13:111117351	rs9515227	COL4A2-AS1	37571	T	C	0.406282	-0.073483	0.0142271	2.46317e-07
hgi_allraces2	13	111117568	13:111117568	rs3803238	COL4A2-AS1	37354	A	G	0.40628	-0.0734868	0.0142279	2.46359e-07
hgi_allraces_females	17	70277185	17:70277185	rs9902809	NA	NA	C	T	0.039351	0.292997	0.0568484	2.70998e-07
hgi_allraces_males	21	16078744	21:16078744	rs461309	LOC388813	63316	G	A	0.4418	0.0867	0.0169931	2.718e-07
hgi_allraces2	13	111116635	13:111116635	rs9559807	COL4A2-AS1	38287	A	G	0.405793	-0.0732037	0.0142275	2.73618e-07
hgi_allraces2	13	111116275	13:111116275	rs7336293	COL4A2-AS1	38647	C	T	0.405794	-0.0731953	0.0142261	2.73749e-07
hgi_allraces2	13	111116277	13:111116277	rs7336609	COL4A2-AS1	38645	G	T	0.405794	-0.0731952	0.0142261	2.73764e-07
hgi_allraces2	13	111115854	13:111115854	rs4417423	COL4A2-AS1	39068	G	A	0.405792	-0.0731857	0.0142245	2.73898e-07
hgi_allraces2	13	111115721	13:111115721	rs7334909	COL4A2-AS1	39201	A	G	0.405792	-0.0731812	0.014224	2.74095e-07
hgi_allraces2	13	111116990	13:111116990	rs9555704	COL4A2-AS1	37932	A	G	0.405794	-0.0732044	0.0142288	2.74272e-07
hgi_allraces2	13	111115644	13:111115644	rs9515224	COL4A2-AS1	39278	C	T	0.406003	-0.073163	0.0142263	2.77194e-07
hgi_allraces2	13	111111043	13:111111043	rs9521782	COL4A2-AS1	43879	G	A	0.418685	-0.0720271	0.0140291	2.90243e-07
hgi_allraces2	13	111111023	13:111111023	rs9521781	COL4A2-AS1	43899	T	C	0.417782	-0.0720005	0.0140309	2.94194e-07
hgi_allraces2	13	111111173	13:111111173	rs7990214	COL4A2-AS1	43749	G	A	0.417781	-0.0719595	0.0140264	2.96176e-07
hgi_allraces2	13	111115558	13:111115558	rs9521787	COL4A2-AS1	39364	C	A	0.404424	-0.072966	0.0142411	3.06853e-07
hgi_allraces_females	7	151748737	7:151748737	rs7792630	GALNT11	25960	T	G	0.068681	-0.232722	0.0453656	3.07759e-07
hgi_allraces2	13	111110666	13:111110666	rs7326779	COL4A2-AS1	44256	T	C	0.417967	-0.071902	0.014039	3.10156e-07
hgi_white2	13	108998914	13:108998914	rs17381234	TNFSF13B	38082	G	A	0.3531	-0.0825	0.0171553	3.128e-07
hgi_allraces2	13	111110418	13:111110418	rs7325055	COL4A2-AS1	44504	G	C	0.418053	-0.0718764	0.0140441	3.16222e-07
hgi_allraces_females	7	151748853	7:151748853	rs7792783	GALNT11	26076	C	G	0.069242	-0.23263	0.0454007	3.17598e-07
hgi_allraces2	13	111109859	13:111109859	rs9515218	COL4A2-AS1	45063	A	G	0.418178	-0.0719091	0.014056	3.1958e-07
hgi_allraces2	13	111110303	13:111110303	rs7319009	COL4A2-AS1	44619	T	C	0.418092	-0.071859	0.0140463	3.19654e-07
hgi_allraces2	13	111109960	13:111109960	rs9515219	COL4A2-AS1	44962	T	C	0.418163	-0.0718937	0.0140538	3.20107e-07
hgi_allraces_males	18	53089650	18:53089650	rs2958170	MIR4529	56801	T	G	0.050968	0.234794	0.0458723	3.2022e-07
hgi_allraces_females	7	151749741	7:151749741	rs10245259	GALNT11	26964	G	A	0.069225	-0.232461	0.0454168	3.26977e-07
hgi_white2	13	111121717	13:111121717	rs9515229	COL4A2-AS1	33205	A	G	0.38801	-0.0836486	0.0163668	3.32431e-07
hgi_allraces_males	11	58336349	11:58336349	rs73470720	LPXN	9290	G	A	0.047377	0.205746	0.0402536	3.32588e-07
hgi_black2	15	89512713	15:89512713	rs111509307	MFGE8	56050	A	G	0.050844	0.451316	0.0880939	3.43588e-07
hgi_black2	15	89514888	15:89514888	rs140831531	MFGE8	58225	A	G	0.05084	0.451303	0.0881217	3.46758e-07
hgi_allraces_males	3	42014971	3:42014971	rs56317249	ULK4	11311	A	G	0.056561	-0.194895	0.0382099	3.51686e-07
hgi_allraces_females	7	151752746	7:151752746	rs7795717	GALNT11	29969	G	T	0.068607	-0.231792	0.0454211	3.54171e-07
hgi_allraces2	13	111113608	13:111113608	rs7323041	COL4A2-AS1	41314	T	G	0.419849	-0.0715468	0.0140499	3.61865e-07
hgi_allraces_males	11	58306256	11:58306256	rs145776099	LPXN	11913	C	CA	0.047176	0.205138	0.0403695	3.88812e-07
hgi_hispanic2	9	91128222	9:91128222	rs7857547	NXNL2	21793	A	G	0.041137	0.787414	0.153297	3.9388e-07
hgi_allraces2	20	34846270	20:34846270	rs138739468	AAR2	1407	G	GAAC	0.036923	-0.207855	0.0409806	4.02521e-07
hgi_allraces_males	11	22923465	11:22923465	rs929538	CCDC179	41493	G	A	0.156156	0.11812	0.0233253	4.25972e-07
hgi_allraces_males	3	41885612	3:41885612	rs56377840	ULK4	118048	G	C	0.047579	-0.202407	0.0400572	4.51349e-07
hgi_allraces_males	3	41883170	3:41883170	rs140840524	ULK4	120490	T	G	0.047581	-0.202322	0.0400524	4.54905e-07
hgi_hispanic2	9	91123031	9:91123031	rs56061829	NXNL2	26984	A	G	0.041453	0.775576	0.15191	4.60724e-07
hgi_allraces2	13	111118102	13:111118102	rs1983931	COL4A2-AS1	36820	G	A	0.416012	-0.0716873	0.014214	4.67443e-07
hgi_hispanic2	9	91120719	9:91120719	rs73652576	SPIN1	27097	T	C	0.041547	0.773627	0.15169	4.73572e-07
hgi_allraces_males	11	22905455	11:22905455	rs2470308	CCDC179	23483	G	A	0.152764	0.117196	0.0232438	4.77688e-07
hgi_allraces2	13	111114963	13:111114963	rs7992707	COL4A2-AS1	39959	G	T	0.415816	-0.0709514	0.0140996	4.95742e-07
hgi_allraces2	13	111113877	13:111113877	rs9521785	COL4A2-AS1	41045	T	G	0.415731	-0.0709308	0.0140977	4.97702e-07
hgi_allraces2	13	111113030	13:111113030	rs7339193	COL4A2-AS1	41892	A	G	0.415865	-0.0708526	0.0140915	5.06441e-07
hgi_allraces2	13	111112743	13:111112743	rs9515221	COL4A2-AS1	42179	T	C	0.415862	-0.0708411	0.0140902	5.07337e-07
hgi_black2	2	166127174	2:166127174	rs2119068	SCN2A	31263	C	G	0.486094	-0.193989	0.0384603	5.17552e-07
hgi_allraces2	13	111113637	13:111113637	rs9515222	COL4A2-AS1	41285	T	G	0.415965	-0.0707705	0.0140908	5.21282e-07
hgi_allraces2	13	111113306	13:111113306	rs7318014	COL4A2-AS1	41616	T	G	0.416026	-0.0707082	0.0140894	5.32013e-07
hgi_allraces2	13	111113172	13:111113172	rs7139426	COL4A2-AS1	41750	A	G	0.416024	-0.0707047	0.0140888	5.32116e-07
hgi_allraces2	13	111113540	13:111113540	rs7321468	COL4A2-AS1	41382	A	G	0.416027	-0.0707093	0.0140903	5.32744e-07
hgi_black2	2	166126765	2:166126765	rs11410597	SCN2A	30854	GA	G	0.485955	-0.193506	0.0384346	5.42521e-07
hgi_allraces_females	6	9135393	6:9135393	rs112171613	NA	NA	A	T	0.039992	-0.298152	0.0594528	5.60428e-07
hgi_allraces_females	7	6294052	7:6294052	rs59180903	CYTH3	18190	G	T	0.089457	-0.207905	0.0414982	5.74956e-07
hgi_allraces2	13	111108635	13:111108635	rs7996257	COL4A2-AS1	46287	C	G	0.41806	-0.0704371	0.0140788	5.76438e-07
hgi_allraces_males	16	9108683	16:9108683	AX-32094145	USP7	51342	T	C	0.102747	-0.141771	0.02835	5.91686e-07
hgi_allraces_males	21	16078853	21:16078853	rs11350845	LOC388813	63425	A	AG	0.427651	0.0868149	0.0173708	6.00897e-07
hgi_allraces2	13	111112375	13:111112375	rs9521784	COL4A2-AS1	42547	A	G	0.414214	-0.0704134	0.0140999	6.04414e-07
hgi_allraces_males	3	41882539	3:41882539	rs147499045	ULK4	121121	T	G	0.045108	-0.207108	0.0415698	6.51073e-07
hgi_allraces_females	18	10117473	18:10117473	rs1861156	NA	NA	G	A	0.046453	-0.28632	0.0574356	6.53528e-07
hgi_allraces_males	11	22903319	11:22903319	rs2429774	CCDC179	21347	A	G	0.153202	0.115509	0.0231923	6.56646e-07
hgi_black2	15	89525364	15:89525364	rs148431064	MFGE8	68701	A	G	0.056033	0.430551	0.0862539	6.75742e-07
hgi_allraces_females	19	43964846	19:43964846	rs45485892	LYPD3	99	G	C	0.032346	0.302317	0.0609507	7.42844e-07
hgi_allraces_males	11	22889426	11:22889426	rs61889513	CCDC179	7454	C	T	0.153663	0.1174	0.0237078	7.60117e-07
hgi_allraces2	13	111117745	13:111117745	rs3803236	COL4A2-AS1	37177	C	T	0.4114	-0.0697	0.0142345	7.632e-07
hgi_hispanic2	1	16377598	1:16377598	.	CLCNKB	6223	TG	T	0.112933	0.471204	0.0942117	7.74559e-07
hgi_hispanic2	1	16377604	1:16377604	rs200446977	CLCNKB	6217	GA	G	0.112938	0.471127	0.09421	7.77369e-07
hgi_allraces2	13	111118574	13:111118574	rs1927351	COL4A2-AS1	36348	A	G	0.398594	-0.0707025	0.0143004	7.80735e-07
hgi_allraces2	13	111118615	13:111118615	rs1927353	COL4A2-AS1	36307	A	T	0.398594	-0.0706997	0.0143007	7.81934e-07
hgi_allraces2	13	111118546	13:111118546	rs1927350	COL4A2-AS1	36376	T	G	0.398596	-0.0706968	0.0143001	7.81969e-07
hgi_allraces_females	7	151724740	7:151724740	rs6953554	GALNT11	1963	C	A	0.057327	-0.246945	0.0499158	7.92954e-07
hgi_allraces_females	7	151791158	7:151791158	rs6968975	GALNT11	28269	C	A	0.078204	-0.218953	0.0443012	8.12879e-07
hgi_allraces_males	11	22919781	11:22919781	rs2429751	CCDC179	37809	G	A	0.153159	0.114549	0.0232076	8.25264e-07
hgi_allraces2	13	111117077	13:111117077	rs9559810	COL4A2-AS1	37845	G	A	0.395737	-0.0705323	0.0143075	8.40199e-07
hgi_allraces2	13	111117113	13:111117113	rs9559811	COL4A2-AS1	37809	G	A	0.395738	-0.0705322	0.0143076	8.40397e-07
hgi_allraces2	13	111117066	13:111117066	rs9559809	COL4A2-AS1	37856	A	G	0.395738	-0.0705299	0.0143075	8.40862e-07
hgi_allraces2	7	67679436	7:67679436	rs7779019	NA	NA	A	G	0.105523	0.132057	0.0268025	8.51836e-07
hgi_allraces2	7	67679448	7:67679448	rs7798661	NA	NA	C	A	0.105522	0.132051	0.0268023	8.52587e-07
hgi_black2	13	102197073	13:102197073	rs9557697	ITGBL1	92130	A	G	0.150026	-0.259821	0.0525403	8.55145e-07
hgi_allraces_males	11	22914835	11:22914835	rs987865	CCDC179	32863	T	C	0.153165	0.114238	0.0231834	8.60859e-07
hgi_allraces_females	2	154218069	2:154218069	rs1837168	NA	NA	G	C	0.35392	-0.108169	0.0219474	8.71944e-07
hgi_allraces_males	11	22916791	11:22916791	rs145885178	CCDC179	34819	T	TTTC	0.153175	0.114178	0.0231839	8.72606e-07
hgi_allraces_males	11	22917056	11:22917056	rs2470300	CCDC179	35084	G	A	0.153174	0.114178	0.0231839	8.7272e-07
hgi_allraces_males	11	22898356	11:22898356	rs10488701	CCDC179	16384	C	A	0.153681	0.114093	0.0231788	8.84309e-07
hgi_allraces_males	3	42014186	3:42014186	rs28569403	ULK4	10526	T	C	0.045633	-0.206736	0.0420109	8.9015e-07
hgi_allraces2	12	20286317	12:20286317	rs73347363	LOC100506393	34515	A	C	0.042195	-0.213429	0.0433966	8.91517e-07
hgi_allraces_males	20	46853711	20:46853711	rs75005534	NA	NA	T	C	0.048379	0.22886	0.0465484	9.10204e-07
hgi_allraces_males	7	15714614	7:15714614	rs71686638	MEOX2	11694	GT	G	0.489234	0.082801	0.0168518	9.24767e-07
hgi_allraces_males	3	41994044	3:41994044	rs148364976	ULK4	9616	CA	C	0.051599	-0.194589	0.0396167	9.3274e-07
hgi_black2	13	102197960	13:102197960	rs9557698	ITGBL1	93017	G	A	0.150147	-0.258971	0.0525575	9.35277e-07
hgi_black2	13	102197841	13:102197841	rs1414312	ITGBL1	92898	G	A	0.150146	-0.258966	0.052557	9.3551e-07
hgi_allraces_females	9	15276398	9:15276398	rs77648760	TTC39B	30960	T	C	0.033536	0.30197	0.0614532	9.39681e-07
hgi_allraces_males	21	16079298	21:16079298	rs11350844	LOC388813	63870	C	CG	0.443711	0.0836561	0.0170411	9.45636e-07
hgi_allraces_males	11	22885069	11:22885069	rs12294894	CCDC179	3097	A	G	0.153557	0.116535	0.0237416	9.48516e-07
hgi_black2	6	113030880	6:113030880	rs10872082	NA	NA	A	T	0.202194	-0.245023	0.0497906	9.65451e-07
hgi_allraces2	13	111119654	13:111119654	rs9521790	COL4A2-AS1	35268	T	C	0.400071	-0.0703414	0.0143497	9.6784e-07
hgi_allraces2	13	111119620	13:111119620	rs9521789	COL4A2-AS1	35302	C	T	0.400075	-0.0703212	0.0143461	9.68791e-07
hgi_white2	9	2632250	9:2632250	rs1869592	VLDLR-AS1	9877	A	C	0.154421	-0.115699	0.0235939	9.69446e-07
hgi_allraces2	13	111120089	13:111120089	rs9521792	COL4A2-AS1	34833	G	A	0.405499	-0.0700763	0.0143405	1.0462e-06
hgi_allraces2	13	111109157	13:111109157	rs28502737	COL4A2-AS1	45765	G	A	0.421888	-0.0686001	0.0140528	1.07303e-06
hgi_hispanic2	9	91143632	9:91143632	rs7021725	NXNL2	6383	A	G	0.031366	0.87493	0.177332	1.08113e-06
hgi_hispanic2	9	91143458	9:91143458	rs55978123	NXNL2	6557	G	C	0.031389	0.874631	0.177273	1.08134e-06
hgi_allraces2	13	111119052	13:111119052	rs3803235	COL4A2-AS1	35870	C	G	0.40046	-0.0697053	0.0142953	1.10318e-06
hgi_allraces2	13	111108380	13:111108380	rs6492278	COL4A2-AS1	46542	T	C	0.407194	-0.0690274	0.014158	1.1065e-06
hgi_allraces2	13	111119077	13:111119077	rs3803234	COL4A2-AS1	35845	A	G	0.40046	-0.0696985	0.0142959	1.107e-06
hgi_allraces_males	11	22884459	11:22884459	rs138123428	CCDC179	2487	C	CT	0.153646	0.115886	0.0237614	1.11201e-06
hgi_hispanic2	22	42775808	22:42775808	rs113386925	NFAM1	605	T	C	0.051142	0.6834	0.138828	1.1421e-06
hgi_allraces2	7	67686195	7:67686195	rs55783430	NA	NA	A	G	0.031272	0.198351	0.040754	1.1548e-06
hgi_allraces2	7	67703883	7:67703883	rs28869918	NA	NA	T	C	0.033091	0.193796	0.0398251	1.15983e-06
hgi_allraces2	7	67703073	7:67703073	rs59886794	NA	NA	T	C	0.033095	0.19376	0.0398208	1.16194e-06
hgi_allraces2	7	67700352	7:67700352	rs58610667	NA	NA	T	C	0.033108	0.193649	0.0398019	1.1648e-06
hgi_allraces2	7	67700877	7:67700877	rs73393162	NA	NA	A	G	0.033105	0.193664	0.0398059	1.16557e-06
hgi_allraces2	7	67688137	7:67688137	rs73391184	NA	NA	G	T	0.03126	0.198258	0.0407623	1.17409e-06
hgi_allraces2	7	67705777	7:67705777	rs73393180	NA	NA	G	A	0.033059	0.1938	0.0398555	1.18106e-06
hgi_allraces2	7	67677075	7:67677075	rs11973772	NA	NA	A	G	0.106358	0.12957	0.0266477	1.18261e-06
hgi_allraces2	7	67677182	7:67677182	rs11971354	NA	NA	C	T	0.106352	0.129564	0.0266471	1.18326e-06
hgi_allraces2	7	67677112	7:67677112	rs11980711	NA	NA	T	C	0.106356	0.129565	0.0266476	1.18355e-06
hgi_allraces2	7	67677027	7:67677027	rs11971299	NA	NA	C	T	0.106361	0.129563	0.0266481	1.1846e-06
hgi_allraces2	7	67689390	7:67689390	rs73391189	NA	NA	G	T	0.033159	0.192992	0.0396983	1.18768e-06
hgi_allraces2	7	67677893	7:67677893	rs59694892	NA	NA	G	T	0.106313	0.129507	0.0266411	1.18939e-06
hgi_allraces2	7	67677839	7:67677839	rs59114005	NA	NA	A	G	0.106317	0.129505	0.0266416	1.19039e-06
hgi_allraces2	12	126989892	12:126989892	rs16920729	LOC100128554	32561	G	T	0.056767	-0.177953	0.0366269	1.20536e-06
hgi_black2	3	68107972	3:68107972	rs9867112	FAM19A1	67239	C	T	0.117121	0.30232	0.062007	1.21201e-06
hgi_allraces_males	11	22883883	11:22883883	rs12278342	CCDC179	1911	C	A	0.153603	0.115478	0.0237701	1.22314e-06
hgi_allraces_females	10	82784757	10:82784757	rs114352153	NA	NA	A	C	0.030534	0.305267	0.0627951	1.22417e-06
hgi_allraces_males	3	41875177	3:41875177	rs9868670	ULK4	128483	C	T	0.055344	-0.183699	0.0378362	1.24176e-06
hgi_allraces2	7	67679113	7:67679113	rs75604675	NA	NA	C	T	0.106517	0.128965	0.0265787	1.24436e-06
hgi_allraces2	7	67679312	7:67679312	rs73407928	NA	NA	C	T	0.106507	0.128936	0.0265754	1.24739e-06
hgi_allraces2	7	67679569	7:67679569	rs7780268	NA	NA	T	C	0.106494	0.128903	0.0265708	1.24992e-06
hgi_allraces2	7	67736280	7:67736280	rs73397205	NA	NA	A	T	0.034907	0.190386	0.0392563	1.25943e-06
hgi_allraces2	7	67685191	7:67685191	rs73391007	NA	NA	T	C	0.033218	0.192264	0.0396501	1.26446e-06
hgi_allraces2	7	67712096	7:67712096	rs73395164	NA	NA	A	G	0.032951	0.193683	0.039946	1.26703e-06
hgi_allraces2	7	67684625	7:67684625	rs57043303	NA	NA	G	A	0.033214	0.192194	0.0396507	1.27618e-06
hgi_allraces2	7	67714270	7:67714270	rs56003467	NA	NA	T	C	0.03104	0.199096	0.041076	1.27721e-06
hgi_allraces_males	5	10498884	5:10498884	rs2589659	LOC101929412	3956	G	A	0.035929	-0.262055	0.0540898	1.30755e-06
hgi_allraces2	20	34828947	20:34828947	rs200488048	AAR2	4609	CAGA	C	0.03659	-0.199815	0.0412765	1.31705e-06
hgi_allraces_males	16	9103926	16:9103926	rs10221019	USP7	46585	A	G	0.119102	-0.140535	0.0290208	1.32234e-06
hgi_allraces_females	1	4684846	1:4684846	rs1107468	AJAP1	30258	G	A	0.041006	0.267665	0.0552446	1.32781e-06
hgi_allraces2	7	67682381	7:67682381	rs73407954	NA	NA	C	G	0.033199	0.191767	0.0396382	1.33681e-06
hgi_allraces2	6	14266008	6:14266008	rs4715882	LINC01108	14349	A	G	0.054794	-0.159537	0.0329885	1.34892e-06
hgi_allraces2	7	67735845	7:67735845	rs58041000	NA	NA	A	G	0.034508	0.190714	0.0394372	1.35061e-06
hgi_allraces_males	16	9108943	16:9108943	rs57838453	USP7	51602	T	G	0.09762	-0.142582	0.0294703	1.35203e-06
hgi_allraces_males	2	197165777	2:197165777	rs146678187	LOC101927482	36849	A	AGT	0.039369	0.217151	0.0448937	1.35973e-06
hgi_allraces2	7	67682052	7:67682052	rs112844603	NA	NA	C	T	0.031295	0.196755	0.0407015	1.36273e-06
hgi_allraces2	7	67681302	7:67681302	rs73407944	NA	NA	A	G	0.033193	0.19155	0.0396283	1.36582e-06
hgi_allraces_females	18	10116916	18:10116916	rs73940845	NA	NA	G	A	0.047614	-0.282853	0.0584486	1.36647e-06
hgi_black2	15	89518396	15:89518396	rs112303495	MFGE8	61733	G	C	0.039485	0.478776	0.0986906	1.36756e-06
hgi_allraces_males	3	41972939	3:41972939	rs13318817	ULK4	30721	C	T	0.046373	-0.198791	0.0411327	1.38782e-06
hgi_allraces2	13	111108874	13:111108874	rs7996702	COL4A2-AS1	46048	C	A	0.423754	-0.0678305	0.0140441	1.39221e-06
hgi_allraces_females	7	6302721	7:6302721	rs11768749	CYTH3	9521	A	C	0.058344	-0.235427	0.0486865	1.39249e-06
hgi_allraces_males	3	41976846	3:41976846	rs55689615	ULK4	26814	C	A	0.046379	-0.19874	0.0411282	1.39275e-06
hgi_allraces_males	3	41965647	3:41965647	rs79829432	ULK4	38013	T	C	0.046381	-0.198731	0.0411279	1.39403e-06
hgi_allraces_males	3	41982254	3:41982254	rs9846808	ULK4	21406	G	A	0.046379	-0.198731	0.0411287	1.3947e-06
hgi_allraces_males	3	41962869	3:41962869	rs60480362	ULK4	40791	T	C	0.046381	-0.198726	0.0411281	1.3951e-06
hgi_allraces_males	16	65745623	16:65745623	rs9939892	NA	NA	T	C	0.05572	-0.216114	0.0447488	1.41185e-06
hgi_black2	7	67680375	7:67680375	rs73407935	NA	NA	T	A	0.185653	0.236714	0.0489025	1.44235e-06
hgi_hispanic2	12	92450247	12:92450247	rs11106408	C12orf79	71496	G	C	0.328172	0.305994	0.0627916	1.45299e-06
hgi_allraces_males	21	16078950	21:16078950	rs61429091	LOC388813	63522	T	C	0.446929	0.0818804	0.0169953	1.49654e-06
hgi_allraces_males	21	16078998	21:16078998	rs35967595	LOC388813	63570	ATGAC	A	0.44693	0.0818748	0.0169952	1.49877e-06
hgi_allraces_males	21	16079234	21:16079234	rs461510	LOC388813	63806	C	G	0.446928	0.0818708	0.016995	1.50009e-06
hgi_allraces_males	21	16079140	21:16079140	rs466557	LOC388813	63712	G	T	0.446928	0.08187	0.0169951	1.50061e-06
hgi_allraces_males	3	42003504	3:42003504	rs9868854	ULK4	156	C	G	0.046552	-0.198474	0.0412049	1.50442e-06
hgi_hispanic2	12	91051363	12:91051363	AX-30924451	NA	NA	C	T	0.044118	0.655232	0.13468	1.51088e-06
hgi_allraces_males	7	15715056	7:15715056	rs6980299	MEOX2	11252	T	C	0.231773	0.0974928	0.0202506	1.52285e-06
hgi_black2	10	82849069	10:82849069	rs1855973	NA	NA	A	T	0.069513	0.365266	0.0756368	1.52525e-06
hgi_allraces2	13	111110674	13:111110674	rs7325334	COL4A2-AS1	44248	C	G	0.423272	-0.0674095	0.0140173	1.54474e-06
hgi_allraces2	7	67726028	7:67726028	rs6948204	NA	NA	T	A	0.033189	0.19206	0.0399495	1.55598e-06
hgi_allraces2	7	67725264	7:67725264	rs60070445	NA	NA	T	C	0.032816	0.192953	0.0401391	1.55963e-06
hgi_allraces2	7	151729550	7:151729550	rs10235320	GALNT11	6773	T	C	0.11702	-0.122706	0.0255307	1.56667e-06
hgi_allraces_males	2	197169992	2:197169992	rs57951275	LOC101927482	41064	A	C	0.039362	0.216079	0.0449363	1.56718e-06
hgi_allraces_males	7	15715719	7:15715719	rs957104	MEOX2	10589	G	A	0.493961	-0.0797208	0.0165833	1.57702e-06
hgi_allraces2	7	67726601	7:67726601	rs113793754	NA	NA	T	G	0.030788	0.198385	0.0412919	1.58033e-06
hgi_allraces_males	3	72035059	3:72035059	rs71300512	LINC00877	49610	T	C	0.077719	0.157141	0.0326968	1.58717e-06
hgi_allraces2	13	111111235	13:111111235	AX-39563875	COL4A2-AS1	43687	G	A	0.407999	-0.067532	0.0140675	1.61121e-06
hgi_allraces_males	21	16079689	21:16079689	rs461293	LOC388813	64261	T	G	0.446955	0.081478	0.0169821	1.65275e-06
hgi_allraces_females	9	15272235	9:15272235	rs78518881	TTC39B	35123	A	T	0.03105	0.30741	0.0640623	1.67343e-06
hgi_allraces_males	3	72035056	3:72035056	rs73837870	LINC00877	49613	G	A	0.084557	0.153268	0.0319638	1.67613e-06
hgi_allraces2	7	67726052	7:67726052	rs6966772	NA	NA	G	C	0.032786	0.192387	0.0401482	1.68207e-06
hgi_allraces_females	9	15272068	9:15272068	rs76125155	TTC39B	35290	A	G	0.031065	0.307155	0.064033	1.68831e-06
hgi_black2	11	70424943	11:70424943	rs948194	SHANK2-AS1	52255	T	G	0.3127	0.2007	0.0438743	1.69e-06
hgi_allraces_females	9	15272361	9:15272361	rs116277996	TTC39B	34997	A	G	0.031024	0.307696	0.0641557	1.69454e-06
hgi_allraces2	7	67726754	7:67726754	rs144148384	NA	NA	T	C	0.032783	0.192323	0.0401485	1.69583e-06
hgi_allraces_females	9	15272392	9:15272392	rs75588999	TTC39B	34966	A	G	0.031018	0.307752	0.0641763	1.70003e-06
hgi_allraces_females	9	15272397	9:15272397	rs74415299	TTC39B	34961	G	C	0.031017	0.307736	0.0641801	1.70458e-06
hgi_allraces_females	9	15272412	9:15272412	rs114544218	TTC39B	34946	A	T	0.031015	0.307767	0.0641895	1.70644e-06
hgi_allraces2	7	67727962	7:67727962	rs61561822	NA	NA	T	C	0.032779	0.19225	0.0401485	1.7111e-06
hgi_allraces_females	9	15272437	9:15272437	rs79285155	TTC39B	34921	G	A	0.031009	0.307788	0.0642052	1.71361e-06
hgi_allraces_females	9	15272459	9:15272459	rs79561190	TTC39B	34899	T	C	0.031005	0.307821	0.0642186	1.71778e-06
hgi_allraces_females	9	15272471	9:15272471	rs75119098	TTC39B	34887	C	A	0.031002	0.307834	0.0642256	1.72041e-06
hgi_allraces2	20	34815537	20:34815537	rs17093445	EPB41L1	5184	A	G	0.044754	-0.183686	0.0383708	1.72252e-06
hgi_allraces2	7	67728697	7:67728697	rs6953349	NA	NA	A	G	0.032777	0.192193	0.0401486	1.72333e-06
hgi_allraces_females	9	15271862	9:15271862	rs115027613	TTC39B	35496	T	C	0.031071	0.30699	0.0640668	1.73148e-06
hgi_allraces_males	3	41989003	3:41989003	rs77577360	ULK4	14657	T	C	0.046108	-0.197351	0.0412189	1.7367e-06
hgi_allraces_males	3	41991432	3:41991432	rs148297676	ULK4	12228	C	T	0.046109	-0.197349	0.041219	1.73721e-06
hgi_allraces_males	3	41996520	3:41996520	rs28711923	ULK4	7140	T	C	0.046112	-0.197344	0.0412198	1.73902e-06
hgi_hispanic2	9	2195420	9:2195420	rs10965167	SMARCA2	1797	T	C	0.4364	-0.2751	0.0582077	1.744e-06
hgi_allraces_females	9	15272643	9:15272643	rs16932897	TTC39B	34715	A	T	0.030982	0.307907	0.0642849	1.74862e-06
hgi_black2	7	67753109	7:67753109	rs3108062	NA	NA	G	A	0.481746	-0.180765	0.0376537	1.75507e-06
hgi_black2	7	67753197	7:67753197	rs3108063	NA	NA	T	G	0.481733	-0.180743	0.0376537	1.76006e-06
hgi_black2	7	67753472	7:67753472	rs3113144	NA	NA	G	C	0.4817	-0.180709	0.0376551	1.76927e-06
hgi_allraces2	7	67734699	7:67734699	rs7804557	NA	NA	G	T	0.032719	0.191937	0.0401542	1.78466e-06
hgi_allraces_females	9	15271527	9:15271527	rs115387464	TTC39B	35831	C	A	0.031078	0.306781	0.0641164	1.79214e-06
hgi_allraces_females	9	15271926	9:15271926	rs115095905	TTC39B	35432	C	G	0.030989	0.307112	0.0642144	1.81125e-06
hgi_allraces_females	9	15271409	9:15271409	rs143104016	TTC39B	35949	G	A	0.031081	0.306693	0.064133	1.81544e-06
hgi_allraces_females	9	15271363	9:15271363	rs78276207	TTC39B	35995	T	A	0.031083	0.306625	0.0641384	1.82866e-06
hgi_allraces_females	9	15272050	9:15272050	rs138824186	TTC39B	35308	T	A	0.030477	0.309077	0.06466	1.83447e-06
hgi_allraces_females	9	15272039	9:15272039	rs115702704	TTC39B	35319	C	A	0.030478	0.30908	0.0646617	1.83512e-06
hgi_black2	7	67749031	7:67749031	rs1917403	NA	NA	C	A	0.483413	-0.180117	0.0375965	1.84257e-06
hgi_black2	7	67749393	7:67749393	rs1917401	NA	NA	G	A	0.483374	-0.180094	0.037599	1.85105e-06
hgi_allraces_females	9	15271242	9:15271242	rs3866793	TTC39B	36116	C	T	0.031086	0.306524	0.0641551	1.85423e-06
hgi_allraces_females	9	15271230	9:15271230	rs3915739	TTC39B	36128	C	T	0.031086	0.306509	0.0641566	1.85737e-06
hgi_allraces_females	20	34816448	20:34816448	rs11907790	EPB41L1	4273	C	T	0.075866	-0.221228	0.0463267	1.877e-06
hgi_allraces_males	1	234681150	1:234681150	rs75817513	LOC100506795	13625	A	G	0.030303	0.261744	0.0548685	1.89373e-06
hgi_black2	1	8362460	1:8362460	rs11121153	SLC45A1	15684	A	G	0.261597	-0.205148	0.0428748	1.89726e-06
hgi_black2	7	67751578	7:67751578	rs1608723	NA	NA	C	T	0.483171	-0.179962	0.0376122	1.89879e-06
hgi_allraces_males	21	16079503	21:16079503	rs459742	LOC388813	64075	G	C	0.429772	0.082862	0.0173772	1.91209e-06
hgi_allraces_males	21	16079502	21:16079502	rs457079	LOC388813	64074	T	C	0.429772	0.0828619	0.0173772	1.91216e-06
hgi_allraces_females	9	15272183	9:15272183	AX-16172627	TTC39B	35175	T	C	0.03118	0.304147	0.0637414	1.91267e-06
hgi_allraces_females	8	140355393	8:140355393	rs72721355	NA	NA	A	G	0.061211	0.226056	0.0473838	1.92054e-06
hgi_allraces_females	7	151808650	7:151808650	rs6952434	GALNT11	10777	C	T	0.142575	-0.164217	0.0344293	1.93047e-06
hgi_allraces2	7	67690830	7:67690830	rs73393112	NA	NA	T	A	0.033589	0.188478	0.0395737	1.94402e-06
hgi_allraces2	6	14263316	6:14263316	rs9296928	LINC01108	17041	G	A	0.053906	-0.15687	0.0330108	2.04891e-06
hgi_hispanic2	6	19603948	6:19603948	rs9465462	NA	NA	G	A	0.032083	0.893658	0.186176	2.06599e-06
hgi_allraces2	12	17854122	12:17854122	rs149427112	MIR3974	27794	C	G	0.045874	0.163735	0.0344708	2.07053e-06
hgi_white2	11	105446605	11:105446605	rs200644447	GRIA4	34194	TC	T	0.460038	-0.0756422	0.0159186	2.07172e-06
hgi_allraces_females	17	55409312	17:55409312	rs792397	MSI2	75382	C	T	0.213868	0.155602	0.032725	2.07668e-06
hgi_allraces_males	15	99517480	15:99517480	rs8037581	PGPEP1L	6022	T	C	0.033787	-0.271313	0.0571049	2.08245e-06
hgi_allraces_males	3	41992444	3:41992444	rs144988484	ULK4	11216	A	G	0.044766	-0.197849	0.0416509	2.09219e-06
hgi_allraces2	12	129939812	12:129939812	rs56816182	TMEM132D	383542	A	C	0.032552	-0.228522	0.0481343	2.09486e-06
hgi_allraces_females	9	13637559	9:13637559	rs7042463	NA	NA	G	A	0.1364	0.160078	0.0336919	2.11393e-06
hgi_black2	11	93927529	11:93927529	rs1792632	PANX1	12392	C	T	0.3418	0.1913	0.0406078	2.126e-06
hgi_white2	15	41096097	15:41096097	rs7178506	ZFYVE19	3176	C	T	0.386135	0.0785629	0.0165568	2.14179e-06
hgi_allraces_males	9	128161614	9:128161614	rs10986739	GAPVD1	34324	A	C	0.1189	0.125	0.0271368	2.157e-06
hgi_allraces_females	7	6293217	7:6293217	rs144567772	CYTH3	19025	A	G	0.061449	-0.223733	0.0471307	2.15752e-06
hgi_allraces2	6	14264829	6:14264829	rs7767723	LINC01108	15528	G	A	0.051908	-0.158136	0.0333601	2.1716e-06
hgi_black2	14	99431434	14:99431434	rs76790017	NA	NA	T	C	0.037478	-0.510435	0.107307	2.17587e-06
hgi_allraces2	13	105845602	13:105845602	rs3015404	NA	NA	T	C	0.1811	-0.085	0.0186518	2.18e-06
hgi_allraces_males	2	197153552	2:197153552	rs16849063	LOC101927482	24624	G	C	0.067004	0.169998	0.0358539	2.18433e-06
hgi_black2	2	35332022	2:35332022	rs4233910	NA	NA	T	C	0.042429	0.500776	0.105303	2.18878e-06
hgi_allraces2	5	60504602	5:60504602	rs16878633	CTC-436P18.1	23305	T	C	0.05469	-0.15251	0.0321888	2.19626e-06
hgi_black2	14	99431128	14:99431128	rs79847551	NA	NA	T	C	0.037439	-0.509693	0.107222	2.20918e-06
hgi_allraces_females	17	70294563	17:70294563	rs147219024	NA	NA	A	G	0.036606	0.280637	0.0591793	2.21037e-06
hgi_allraces_males	5	135877890	5:135877890	rs10068665	NA	NA	T	C	0.038639	0.234444	0.0494729	2.21218e-06
hgi_black2	14	99432775	14:99432775	rs75177018	NA	NA	G	A	0.037451	-0.509444	0.107203	2.22562e-06
hgi_allraces2	4	76983992	4:76983992	rs6816425	CXCL11	26642	C	T	0.433292	-0.0663745	0.0140172	2.22644e-06
hgi_black2	2	35336538	2:35336538	rs4597501	NA	NA	T	C	0.042692	0.501852	0.105633	2.23876e-06
hgi_black2	13	102171095	13:102171095	rs9557683	ITGBL1	66152	G	A	0.142971	-0.257378	0.0542036	2.26676e-06
hgi_allraces2	20	5775884	20:5775884	rs71197800	C20orf196	44842	C	CA	0.292331	0.071896	0.0151996	2.28269e-06
hgi_allraces2	16	65744774	16:65744774	rs7202789	NA	NA	C	T	0.049979	-0.17082	0.036144	2.32819e-06
hgi_black2	9	117241820	9:117241820	rs10739419	DFNB31	25916	T	C	0.049317	0.446984	0.0942934	2.35673e-06
hgi_allraces_females	9	133625786	9:133625786	rs183601383	ABL1	36519	C	T	0.042811	0.276843	0.0585529	2.36785e-06
hgi_allraces2	8	17979181	8:17979181	rs6995047	ASAH1	36674	A	G	0.222001	0.0795896	0.0168535	2.37067e-06
hgi_allraces2	7	67758661	7:67758661	rs6954371	NA	NA	A	C	0.031537	0.191793	0.0406201	2.3799e-06
hgi_allraces2	7	67758918	7:67758918	rs147776437	NA	NA	G	GAC	0.031533	0.191772	0.0406207	2.38692e-06
hgi_allraces2	6	19268181	6:19268181	rs9348372	LOC101928519	87470	G	C	0.136757	-0.0966404	0.0204747	2.3993e-06
hgi_hispanic2	6	19601201	6:19601201	rs61369957	NA	NA	T	G	0.031877	0.893778	0.187451	2.40683e-06
hgi_allraces2	20	5776280	20:5776280	rs6038287	C20orf196	45238	A	G	0.292346	0.071764	0.0152094	2.41792e-06
hgi_allraces_males	2	236956289	2:236956289	rs13415965	AGAP1	84155	A	G	0.068211	-0.213335	0.0452167	2.4495e-06
hgi_allraces2	11	40911582	11:40911582	rs4612793	LRRC4C	569604	C	T	0.034805	0.193124	0.0409532	2.44988e-06
hgi_hispanic2	6	19594825	6:19594825	rs9465457	NA	NA	T	C	0.031839	0.893299	0.187522	2.45718e-06
hgi_white2	18	27895686	18:27895686	rs35654889	MIR302F	16760	T	C	0.075731	-0.147402	0.0312488	2.45723e-06
hgi_allraces_males	3	41957957	3:41957957	rs9311290	ULK4	45703	C	T	0.046561	-0.194485	0.0412301	2.46134e-06
hgi_hispanic2	6	19594037	6:19594037	rs9460386	NA	NA	G	A	0.031835	0.893165	0.187509	2.46182e-06
hgi_allraces2	17	27106872	17:27106872	rs7217547	FAM222B	23877	G	C	0.241174	-0.0754438	0.0160042	2.4706e-06
hgi_allraces2	7	67761860	7:67761860	rs73700610	NA	NA	T	C	0.031473	0.191507	0.0406315	2.47958e-06
hgi_black2	7	120939167	7:120939167	rs77178348	CPED1	1669	G	A	0.038529	-0.496642	0.105007	2.4827e-06
hgi_black2	3	68038099	3:68038099	rs138224589	FAM19A1	2634	T	C	0.059495	0.384759	0.0813812	2.50388e-06
hgi_allraces2	20	5775866	20:5775866	rs11906591	C20orf196	44824	C	T	0.292651	0.0715626	0.0151913	2.51008e-06
hgi_allraces2	12	101089571	12:101089571	rs200619018	GAS2L3	70886	A	AATAAAAAT	0.085711	0.131308	0.0278834	2.52945e-06
hgi_allraces2	6	14260584	6:14260584	rs7757376	LINC01108	19773	T	A	0.05196	-0.156842	0.0333124	2.54152e-06
hgi_allraces_females	5	143329043	5:143329043	rs72795682	NA	NA	G	A	0.034776	-0.280588	0.0595396	2.55335e-06
hgi_allraces2	13	103229210	13:103229210	rs1927011	TPP2	20075	C	A	0.460833	-0.066304	0.0140877	2.56279e-06
hgi_allraces_males	21	43877451	21:43877451	rs56155109	UBASH3A	9661	C	T	0.035937	-0.26161	0.0555599	2.56508e-06
hgi_allraces_males	2	46130456	2:46130456	rs67432833	PRKCE	251414	G	T	0.067786	-0.159248	0.0338211	2.56607e-06
hgi_black2	13	102196624	13:102196624	rs9557694	ITGBL1	91681	C	T	0.133259	-0.262261	0.0555367	2.57218e-06
hgi_allraces2	7	67763695	7:67763695	rs74506221	NA	NA	G	C	0.031419	0.191219	0.0406359	2.5736e-06
hgi_allraces_females	7	151810715	7:151810715	rs60913127	GALNT11	8712	A	G	0.046433	-0.248953	0.0528567	2.58688e-06
hgi_allraces_males	3	41989044	3:41989044	AX-34319837	ULK4	14616	T	C	0.045922	-0.194959	0.0414268	2.59657e-06
hgi_allraces2	7	67746106	7:67746106	rs73397235	NA	NA	G	C	0.030649	0.194285	0.0413038	2.59697e-06
hgi_allraces2	7	67764038	7:67764038	rs150240565	NA	NA	A	G	0.03141	0.191129	0.040635	2.60016e-06
hgi_black2	13	102193846	13:102193846	rs80344400	ITGBL1	88903	C	G	0.133642	-0.261557	0.0554157	2.60214e-06
hgi_black2	7	120923997	7:120923997	rs75453971	CPED1	13501	C	A	0.038556	-0.496467	0.1052	2.61034e-06
hgi_allraces2	15	41092197	15:41092197	rs57818172	ZFYVE19	7076	G	T	0.338878	0.0691827	0.0147156	2.62865e-06
hgi_allraces2	15	41092082	15:41092082	rs57943888	ZFYVE19	7191	C	T	0.338887	0.0691669	0.0147148	2.63901e-06
hgi_allraces2	7	67749076	7:67749076	rs73397239	NA	NA	A	G	0.030598	0.194312	0.0413387	2.63928e-06
hgi_allraces2	7	67749834	7:67749834	rs7794958	NA	NA	C	T	0.030585	0.194316	0.0413473	2.65079e-06
hgi_allraces2	7	67765060	7:67765060	rs144586385	NA	NA	A	G	0.03138	0.190955	0.0406353	2.65551e-06
hgi_allraces2	7	67765197	7:67765197	rs148475898	NA	NA	G	A	0.031376	0.190926	0.0406352	2.66459e-06
hgi_allraces_males	3	41960574	3:41960574	rs28485406	ULK4	43086	T	C	0.046744	-0.192228	0.0408971	2.67149e-06
hgi_allraces2	7	67766156	7:67766156	rs73700613	NA	NA	G	A	0.03134	0.190896	0.0406378	2.67809e-06
hgi_allraces2	7	67767684	7:67767684	rs79536235	NA	NA	T	A	0.031278	0.19089	0.0406386	2.68141e-06
hgi_allraces2	7	67765713	7:67765713	rs141806185	NA	NA	G	A	0.031358	0.190871	0.0406361	2.68361e-06
hgi_allraces_females	17	74664520	17:74664520	rs28655166	MXRA7	7288	T	G	0.209651	0.129975	0.0276416	2.68703e-06
hgi_allraces2	17	27168486	17:27168486	rs12943388	FAM222B	1371	A	G	0.240811	-0.0751306	0.0159978	2.6939e-06
hgi_allraces_females	7	6293036	7:6293036	rs6944216	CYTH3	19206	T	C	0.061788	-0.221024	0.0470221	2.70969e-06
hgi_allraces_females	9	15272179	9:15272179	rs74696075	TTC39B	35179	A	G	0.031995	0.29747	0.0633015	2.72513e-06
hgi_allraces_males	6	21554338	6:21554338	rs113773715	SOX4	39633	G	A	0.030139	0.263925	0.0562076	2.7339e-06
hgi_allraces_females	3	190052846	3:190052846	rs12630736	CLDN1	12611	C	T	0.338927	0.107994	0.0229905	2.7507e-06
hgi_allraces_males	1	81713582	1:81713582	rs190359228	NA	NA	A	G	0.183691	0.123791	0.0263792	2.77138e-06
hgi_allraces_males	1	81713584	1:81713584	rs181038800	NA	NA	T	C	0.18369	0.123789	0.0263793	2.77251e-06
hgi_allraces2	7	67770327	7:67770327	rs77784368	NA	NA	A	G	0.031411	0.19013	0.0405824	2.84606e-06
hgi_allraces_females	11	67545945	11:67545945	rs35291136	FAM86C2P	13292	T	C	0.03298	-0.316867	0.0675625	2.8506e-06
hgi_allraces_females	1	4686158	1:4686158	rs114153410	AJAP1	28946	A	G	0.04067	0.259971	0.0554379	2.8586e-06
hgi_black2	2	35327006	2:35327006	rs6724523	NA	NA	A	G	0.052532	0.438227	0.0932534	2.87415e-06
hgi_allraces_females	17	74660847	17:74660847	rs35822056	MXRA7	10961	G	GA	0.148873	0.146729	0.0312977	2.87566e-06
hgi_allraces_females	11	67545169	11:67545169	rs58859685	FAM86C2P	14068	T	C	0.032975	-0.316781	0.0675704	2.87587e-06
hgi_allraces_females	17	74660849	17:74660849	rs201745619	MXRA7	10959	A	AG	0.148872	0.146724	0.0312977	2.87804e-06
hgi_allraces2	20	5770487	20:5770487	rs6038282	C20orf196	39445	G	A	0.285521	0.0717766	0.0153286	2.88069e-06
hgi_allraces_males	7	15713934	7:15713934	AX-11565581	MEOX2	12374	C	T	0.493605	-0.0774973	0.016546	2.89507e-06
hgi_white2	4	83529686	4:83529686	rs62311420	LINC00575	4579	T	G	0.034182	0.22429	0.0478928	2.8986e-06
hgi_allraces2	7	67746202	7:67746202	rs139547036	NA	NA	AG	A	0.032747	0.188031	0.0401667	2.89868e-06
hgi_allraces2	7	67742810	7:67742810	rs73397222	NA	NA	A	G	0.032704	0.188029	0.0401733	2.91006e-06
hgi_black2	13	102172656	13:102172656	rs12586014	ITGBL1	67713	T	G	0.128518	-0.266764	0.0568028	2.91589e-06
hgi_allraces_females	3	190055032	3:190055032	rs6776618	CLDN1	14797	C	G	0.338332	0.107658	0.022979	2.91972e-06
hgi_allraces_males	6	21547468	6:21547468	rs73737547	LINC00581	35345	A	G	0.030183	0.261796	0.0559206	2.92617e-06
hgi_hispanic2	6	19589764	6:19589764	rs9465451	NA	NA	G	A	0.033319	0.859987	0.182035	2.96162e-06
hgi_allraces2	7	67744141	7:67744141	rs73397225	NA	NA	A	G	0.032697	0.187863	0.0401716	2.96643e-06
hgi_allraces2	2	210833037	2:210833037	rs16843980	UNC80	30987	T	C	0.050304	0.154008	0.0329337	2.96936e-06
hgi_allraces2	7	67744629	7:67744629	rs7805017	NA	NA	A	G	0.032694	0.187818	0.0401713	2.98211e-06
hgi_allraces_females	17	70297801	17:70297801	rs9915794	NA	NA	T	C	0.036483	0.277661	0.059323	2.9848e-06
hgi_allraces_males	5	173650866	5:173650866	rs17077015	NA	NA	A	G	0.046285	-0.21943	0.0469334	3.01583e-06
hgi_allraces_males	14	105583133	14:105583133	rs201024745	LOC102723354	17300	AC	A	0.157744	0.109871	0.0235004	3.01663e-06
hgi_allraces_males	14	105583136	14:105583136	.	LOC102723354	17303	C	CA	0.157743	0.109869	0.0235002	3.01734e-06
hgi_black2	3	68039765	3:68039765	rs140095131	FAM19A1	968	A	G	0.059241	0.383899	0.0818692	3.01787e-06
hgi_allraces2	4	110987610	4:110987610	rs111298912	ELOVL6	17382	A	G	0.162656	-0.0924387	0.0197845	3.02806e-06
hgi_allraces_females	9	129961001	9:129961001	rs2812286	RALGPS1	24444	G	A	0.39403	0.108548	0.023208	3.03328e-06
hgi_allraces_females	11	67544141	11:67544141	rs11828412	FAM86C2P	15096	A	G	0.032891	-0.316965	0.0677744	3.03927e-06
hgi_allraces_females	1	4688090	1:4688090	rs116104662	AJAP1	27014	T	C	0.040825	0.259407	0.0554973	3.07672e-06
hgi_hispanic2	6	19579073	6:19579073	rs2205864	NA	NA	G	T	0.033272	0.858325	0.182002	3.07936e-06
hgi_hispanic2	6	19579366	6:19579366	rs2328487	NA	NA	C	A	0.033273	0.858217	0.181995	3.08561e-06
hgi_allraces2	20	5772600	20:5772600	rs6053702	C20orf196	41558	A	G	0.285969	0.0712809	0.0152722	3.10123e-06
hgi_allraces_males	16	9397690	16:9397690	rs28567755	MIR548X	68887	G	C	0.042697	-0.230732	0.0494175	3.10942e-06
hgi_allraces_females	7	6298261	7:6298261	rs34855103	CYTH3	13981	C	CA	0.061589	-0.219861	0.0470747	3.13313e-06
hgi_allraces2	13	103223611	13:103223611	rs943673	TPP2	25674	T	G	0.4582	-0.0665	0.0144579	3.145e-06
hgi_black2	13	102196837	13:102196837	rs9557696	ITGBL1	91894	T	G	0.139276	-0.254503	0.054378	3.15005e-06
hgi_allraces2	7	67698621	7:67698621	rs111264049	NA	NA	A	C	0.031847	0.188628	0.0404442	3.15358e-06
hgi_black2	13	102157465	13:102157465	rs35572867	ITGBL1	52522	C	CA	0.125285	-0.267302	0.0571347	3.1774e-06
hgi_allraces_females	17	70298921	17:70298921	rs8080204	NA	NA	T	A	0.036488	0.276974	0.0593693	3.21273e-06
hgi_white2	15	55006836	15:55006836	rs117377275	UNC13C	86030	A	C	0.031249	0.216823	0.0465103	3.21449e-06
hgi_allraces_males	18	53056306	18:53056306	rs9953983	MIR4529	90145	A	G	0.032772	0.254198	0.0545293	3.22215e-06
hgi_allraces2	13	111121483	13:111121483	rs9559814	COL4A2-AS1	33439	A	G	0.39798	-0.0677684	0.0145448	3.22489e-06
hgi_white2	13	109001850	13:109001850	rs9559303	TNFSF13B	41018	T	C	0.353506	-0.0803566	0.0172398	3.22585e-06
hgi_allraces2	7	67752375	7:67752375	rs56274100	NA	NA	G	T	0.030467	0.193061	0.0414566	3.26186e-06
hgi_allraces_males	2	197143994	2:197143994	rs6434835	LOC101927482	15066	A	G	0.119144	0.140941	0.030251	3.26333e-06
hgi_allraces2	3	151501300	3:151501300	rs142862698	AADACP1	1382	T	C	0.066287	0.128906	0.0276826	3.26742e-06
hgi_allraces2	7	67754065	7:67754065	rs6959131	NA	NA	A	G	0.032539	0.187462	0.0402602	3.27267e-06
hgi_allraces_females	10	130347265	10:130347265	rs7070047	NA	NA	A	T	0.407759	0.120585	0.0258715	3.28085e-06
hgi_allraces2	5	78630051	5:78630051	rs75217746	JMY	7013	A	G	0.056251	-0.158181	0.0339842	3.29988e-06
hgi_black2	4	178191637	4:178191637	rs188761688	NEIL3	39353	T	A	0.030858	0.61438	0.131554	3.3059e-06
hgi_allraces2	20	5773601	20:5773601	rs6053704	C20orf196	42559	G	A	0.285898	0.0709853	0.0152554	3.32245e-06
hgi_allraces_females	8	36948732	8:36948732	rs142565236	NA	NA	A	G	0.054394	-0.231524	0.0497063	3.33018e-06
hgi_allraces2	20	34803082	20:34803082	rs73289656	EPB41L1	17639	T	A	0.034865	-0.194815	0.0418772	3.33996e-06
hgi_hispanic2	22	42751463	22:42751463	rs113116042	NFAM1	24950	A	G	0.056735	0.616346	0.131184	3.34695e-06
hgi_black2	17	6582047	17:6582047	AX-40225483	SLC13A5	5984	C	A	0.263425	-0.197945	0.0424084	3.34737e-06
hgi_allraces_females	15	94143783	15:94143783	rs28478830	NA	NA	G	A	0.035658	-0.280947	0.060346	3.3662e-06
hgi_allraces_females	9	130002219	9:130002219	rs2812291	RALGPS1	16774	G	A	0.40024	0.10672	0.0229321	3.39655e-06
hgi_allraces2	8	17958253	8:17958253	rs6421410	ASAH1	15746	A	C	0.213673	0.0791877	0.0170366	3.40449e-06
hgi_allraces_males	1	81713590	1:81713590	rs185151866	NA	NA	A	G	0.183034	0.122826	0.0264127	3.40493e-06
hgi_allraces_males	1	81713611	1:81713611	rs189569902	NA	NA	A	G	0.183031	0.122825	0.0264129	3.40625e-06
hgi_allraces2	17	52559065	17:52559065	rs8067276	NA	NA	A	G	0.035192	0.198345	0.0426761	3.41115e-06
hgi_allraces_males	9	87997979	9:87997979	rs7847492	NA	NA	T	A	0.043495	-0.226321	0.04868	3.42303e-06
hgi_hispanic2	4	81091937	4:81091937	rs111288673	PRDM8	14486	A	G	0.041932	0.754185	0.16069	3.42518e-06
hgi_allraces2	6	14245474	6:14245474	rs7756300	LINC01108	34883	G	A	0.06617	-0.140296	0.0302001	3.44653e-06
hgi_allraces2	6	149239811	6:149239811	rs73778960	LOC100128176	35585	C	G	0.035314	-0.191678	0.0412824	3.48784e-06
hgi_allraces2	3	151504851	3:151504851	AX-14156955	AADACP1	2169	C	T	0.066536	0.127919	0.0275585	3.51103e-06
hgi_allraces_females	17	70272613	17:70272613	rs9911592	NA	NA	C	G	0.04859	0.249053	0.0536199	3.5464e-06
hgi_allraces_males	3	41954755	3:41954755	rs7648899	ULK4	48905	C	T	0.045444	-0.191678	0.0412945	3.548e-06
hgi_allraces2	7	67678016	7:67678016	rs73395000	NA	NA	A	G	0.105128	0.123655	0.0266532	3.55031e-06
hgi_allraces_females	17	70272145	17:70272145	rs9910603	NA	NA	C	G	0.048596	0.248935	0.0536072	3.56517e-06
hgi_allraces2	4	15131114	4:15131114	rs16891402	CPEB2	59337	A	C	0.1269	-0.0953	0.0214354	3.57e-06
hgi_allraces_females	7	6292278	7:6292278	rs10252947	CYTH3	19964	G	A	0.050822	-0.23211	0.0499999	3.59031e-06
hgi_allraces_females	20	30518716	20:30518716	rs79645174	TTLL9	12142	T	C	0.057527	-0.264539	0.0569884	3.59446e-06
hgi_allraces2	20	34792124	20:34792124	rs6579277	EPB41L1	28597	A	G	0.034858	-0.194113	0.0418695	3.6068e-06
hgi_allraces2	7	67679961	7:67679961	AX-11646626	NA	NA	C	T	0.109756	0.122464	0.0264229	3.63035e-06
hgi_black2	3	131800709	3:131800709	rs12632133	CPNE4	42259	A	G	0.090931	0.355828	0.0765251	3.64404e-06
hgi_allraces_males	11	3213147	11:3213147	rs7950446	MRGPRG	26026	A	G	0.108087	-0.146481	0.0316081	3.67738e-06
hgi_allraces2	7	67679453	7:67679453	rs112690781	NA	NA	G	A	0.030388	0.191826	0.0414191	3.69123e-06
hgi_hispanic2	6	22451574	6:22451574	rs75491740	NA	NA	G	A	0.110062	0.470511	0.100593	3.69278e-06
hgi_allraces_males	5	35267765	5:35267765	rs74514703	PRLR	37074	G	A	0.050933	0.197199	0.0425666	3.70552e-06
hgi_allraces2	20	5770376	20:5770376	rs6038281	C20orf196	39334	C	T	0.285844	0.0708689	0.0153094	3.73129e-06
hgi_allraces_females	2	213708891	2:213708891	rs62188039	MIR4776-1/MIR4776-2	82089	G	A	0.09557	0.168395	0.0363411	3.73987e-06
hgi_hispanic2	6	22451445	6:22451445	rs78865171	NA	NA	A	G	0.110323	0.468706	0.100266	3.74054e-06
hgi_allraces2	20	5770594	20:5770594	rs6038284	C20orf196	39552	G	A	0.285838	0.0708413	0.0153082	3.75702e-06
hgi_allraces_females	3	190066805	3:190066805	rs4686543	CLDN1	26570	G	A	0.340798	0.109447	0.0236282	3.77007e-06
hgi_allraces_females	17	70277981	17:70277981	rs4366748	NA	NA	G	A	0.03965	0.2399	0.0527316	3.789e-06
hgi_allraces2	13	111121199	13:111121199	rs9521794	COL4A2-AS1	33723	G	A	0.400335	-0.0671271	0.0145116	3.7918e-06
hgi_white2	11	105455306	11:105455306	rs7104364	GRIA4	25493	A	G	0.484497	-0.0722242	0.015608	3.79562e-06
hgi_hispanic2	4	81102922	4:81102922	rs77483037	PRDM8	3501	C	T	0.042019	0.747003	0.159908	3.79614e-06
hgi_hispanic2	4	81102140	4:81102140	rs77099284	PRDM8	4283	A	T	0.042042	0.746922	0.159891	3.79652e-06
hgi_allraces2	20	5770997	20:5770997	rs6139832	C20orf196	39955	T	C	0.285828	0.0707942	0.0153058	3.79953e-06
hgi_allraces_females	9	129960111	9:129960111	rs2248712	RALGPS1	25334	G	A	0.396662	0.107818	0.0232848	3.79976e-06
hgi_black2	18	29311562	18:29311562	rs75032918	SLC25A52	28096	C	T	0.031357	0.623738	0.134415	3.81141e-06
hgi_allraces2	3	151480802	3:151480802	rs5853540	AADACL2	5246	T	TA	0.067028	0.127866	0.0276517	3.82081e-06
hgi_white2	21	16080774	21:16080774	rs1870512	LOC388813	65346	C	T	0.377889	0.0762219	0.0164775	3.82412e-06
hgi_white2	21	16080775	21:16080775	rs1870513	LOC388813	65347	A	G	0.377889	0.0762219	0.0164775	3.82412e-06
hgi_black2	3	114445582	3:114445582	rs34132105	MIR4796	16709	A	AC	0.061839	-0.382419	0.0824399	3.84125e-06
hgi_allraces2	3	151478893	3:151478893	rs190529824	AADACL2	3337	A	T	0.069702	0.125665	0.0271831	3.84437e-06
hgi_allraces_males	2	236956275	2:236956275	rs192795268	AGAP1	84169	A	G	0.064954	-0.212111	0.0458667	3.85439e-06
hgi_allraces_females	6	136950264	6:136950264	rs17796618	MAP3K5	72078	T	A	0.046118	0.243489	0.0526194	3.85566e-06
hgi_hispanic2	4	81098241	4:81098241	rs112521863	PRDM8	8182	T	C	0.042125	0.74617	0.159872	3.87093e-06
hgi_allraces2	4	76963991	4:76963991	rs7375640	CXCL11	6641	A	G	0.451577	-0.0652895	0.0141294	3.88278e-06
hgi_allraces2	3	151516393	3:151516393	rs73166965	AADACP1	13711	C	T	0.069232	0.126509	0.02738	3.88927e-06
hgi_allraces2	13	111111717	13:111111717	rs7995158	COL4A2-AS1	43205	A	G	0.436574	-0.0647088	0.0140067	3.90112e-06
hgi_hispanic2	4	81093600	4:81093600	rs74997197	PRDM8	12823	G	A	0.042175	0.745607	0.159819	3.90668e-06
hgi_white2	11	105458683	11:105458683	rs12792322	GRIA4	22116	A	C	0.484456	-0.0721012	0.0156035	3.91649e-06
hgi_allraces2	20	5770479	20:5770479	rs6053698	C20orf196	39437	A	C	0.285267	0.070838	0.0153367	3.91966e-06
hgi_black2	17	51544799	17:51544799	rs1502521	NA	NA	T	C	0.360094	-0.177717	0.0383651	3.962e-06
hgi_hispanic2	6	22451057	6:22451057	rs77646090	NA	NA	A	T	0.111094	0.462375	0.0992217	4.00446e-06
hgi_black2	17	51583841	17:51583841	rs11655799	NA	NA	A	C	0.357384	-0.17871	0.0386043	4.01859e-06
hgi_allraces_males	6	82141150	6:82141150	rs7453755	NA	NA	A	G	0.060879	0.174981	0.0379151	4.033e-06
hgi_allraces_females	10	71606476	10:71606476	rs12146341	COL13A1	44833	G	C	0.09138	0.170195	0.0368619	4.04988e-06
hgi_allraces_males	3	41894645	3:41894645	rs10575532	ULK4	109015	C	CAT	0.045863	-0.189469	0.0410649	4.05609e-06
hgi_hispanic2	4	81086306	4:81086306	rs78028723	PRDM8	20117	G	A	0.042292	0.74343	0.159644	4.0653e-06
hgi_allraces2	8	17971467	8:17971467	rs7007521	ASAH1	28960	A	G	0.211922	0.0789762	0.017132	4.09285e-06
hgi_allraces_females	6	9113427	6:9113427	rs9505638	NA	NA	C	T	0.050649	0.243971	0.0528667	4.0939e-06
hgi_black2	5	174190130	5:174190130	rs1848326	MIR4634	11340	T	C	0.207546	0.227293	0.049141	4.09491e-06
hgi_allraces_females	14	85068436	14:85068436	rs77110329	NA	NA	A	G	0.032315	0.302447	0.0655401	4.09688e-06
hgi_allraces_females	10	82779776	10:82779776	rs7901406	NA	NA	G	A	0.033149	0.276296	0.0598797	4.10698e-06
hgi_allraces_males	7	15719636	7:15719636	rs3801424	MEOX2	6672	A	T	0.483046	0.077301	0.0167678	4.13057e-06
hgi_black2	14	81884515	14:81884515	rs3844535	STON2	9233	A	G	0.069981	-0.342767	0.0741393	4.13476e-06
hgi_allraces_females	2	31075224	2:31075224	rs143856945	CAPN13	44913	A	C	0.036565	-0.268186	0.0581586	4.16397e-06
hgi_white2	21	16087101	21:16087101	rs62218073	LOC388813	71673	C	T	0.395691	0.0736869	0.0159956	4.19102e-06
hgi_black2	12	128145564	12:128145564	AX-11140866	LOC101927637	24552	G	A	0.273585	-0.19024	0.0411873	4.22176e-06
hgi_black2	5	63521652	5:63521652	rs144396014	RNF180	59982	A	G	0.065962	0.355532	0.0769802	4.22977e-06
hgi_hispanic2	7	685470	7:685470	rs76097754	LOC101926963	37331	T	C	0.032634	0.800991	0.172399	4.27179e-06
hgi_allraces2	4	110987605	4:110987605	rs112919091	ELOVL6	17377	G	A	0.205307	-0.0866906	0.0188421	4.27261e-06
hgi_allraces2	7	67738457	7:67738457	rs7811240	NA	NA	T	C	0.032536	0.18517	0.0402491	4.27826e-06
hgi_hispanic2	7	683228	7:683228	rs148728043	LOC101926963	35089	A	G	0.032327	0.802482	0.172737	4.28139e-06
hgi_hispanic2	7	683097	7:683097	rs9770289	LOC101926963	34958	C	T	0.032319	0.80249	0.172741	4.28245e-06
hgi_hispanic2	7	682395	7:682395	rs146006386	LOC101926963	34256	G	C	0.032282	0.802335	0.172711	4.28435e-06
hgi_black2	4	154233501	4:154233501	rs148836132	ANXA2P1	3538	G	A	0.031003	-0.565935	0.122615	4.2893e-06
hgi_hispanic2	7	682080	7:682080	rs142410001	LOC101926963	33941	A	C	0.032264	0.802215	0.172706	4.29508e-06
hgi_black2	1	8363795	1:8363795	rs12122933	SLC45A1	14349	A	G	0.256957	-0.199162	0.0431546	4.29873e-06
hgi_allraces_males	2	224729373	2:224729373	rs840356	WDFY1	10691	T	C	0.132894	-0.121911	0.0264928	4.30063e-06
hgi_allraces2	16	50960747	16:50960747	rs12595911	LOC101927334	90921	G	A	0.04852	-0.1485	0.0326018	4.315e-06
hgi_allraces_males	14	57628035	14:57628035	rs10498484	EXOC5	41158	A	G	0.03738	0.2149	0.0487226	4.339e-06
hgi_allraces2	20	5775562	20:5775562	rs140670726	C20orf196	44520	G	GATATGTAAACTTATTTGTTTAC	0.285413	0.0700848	0.0152465	4.35741e-06
hgi_allraces_males	6	82142282	6:82142282	rs150593929	NA	NA	C	A	0.052359	0.180933	0.0393456	4.36465e-06
hgi_allraces_males	3	41953411	3:41953411	rs9845322	ULK4	50249	T	G	0.045272	-0.190425	0.0414137	4.37403e-06
hgi_allraces_females	10	82380568	10:82380568	rs77274536	SH2D4B	25748	T	A	0.063055	0.197641	0.0429644	4.39236e-06
hgi_white2	11	105448426	11:105448426	rs146517395	GRIA4	32373	A	AAGT	0.48364	-0.0717322	0.0156055	4.39864e-06
hgi_allraces2	6	14247073	6:14247073	rs6932309	LINC01108	33284	C	T	0.07608	-0.132774	0.0288969	4.40016e-06
hgi_allraces_females	3	190040207	3:190040207	rs12696600	CLDN1	28	C	A	0.398698	0.10368	0.0225465	4.42617e-06
hgi_allraces2	22	27280632	22:27280632	rs12169353	LOC101929539	18622	C	T	0.03581	0.181726	0.0395698	4.44661e-06
hgi_allraces2	22	27280483	22:27280483	rs7292154	LOC101929539	18771	G	A	0.03581	0.181728	0.0395728	4.453e-06
hgi_white2	18	28001439	18:28001439	rs34518579	NA	NA	G	A	0.078702	-0.139501	0.0303659	4.45354e-06
hgi_allraces2	9	8270830	9:8270830	rs10815816	PTPRD	43415	T	G	0.2762	0.0736	0.0161798	4.454e-06
hgi_allraces2	22	27280012	22:27280012	rs7287240	LOC101929539	19242	A	C	0.035811	0.181736	0.0395797	4.46552e-06
hgi_allraces2	22	27280033	22:27280033	rs7287365	LOC101929539	19221	G	C	0.035811	0.181735	0.0395795	4.46581e-06
hgi_hispanic2	4	81102093	4:81102093	rs77324312	PRDM8	4330	A	G	0.042611	0.741276	0.159885	4.47229e-06
hgi_allraces_males	2	197143469	2:197143469	rs79695855	LOC101927482	14541	A	C	0.154153	0.111489	0.0242724	4.47717e-06
hgi_allraces_females	3	30371889	3:30371889	rs13084678	NA	NA	T	C	0.058944	-0.218244	0.0474915	4.49143e-06
hgi_hispanic2	4	182715209	4:182715209	rs6840412	NA	NA	A	C	0.27071	-0.306671	0.0661658	4.50177e-06
hgi_allraces2	22	27279776	22:27279776	rs74384872	LOC101929539	19478	A	G	0.035812	0.181749	0.0395974	4.50286e-06
hgi_allraces2	22	27279764	22:27279764	rs75946648	LOC101929539	19490	C	T	0.035812	0.181743	0.0395977	4.50666e-06
hgi_black2	19	8528277	19:8528277	rs3764570	HNRNPM	18475	G	A	0.06748	-0.3499	0.0755377	4.519e-06
hgi_allraces2	15	70364562	15:70364562	rs17686675	MIR629	7148	G	A	0.394709	0.0658425	0.0143496	4.53454e-06
hgi_allraces_males	6	82161751	6:82161751	rs72907101	NA	NA	T	C	0.052428	0.180113	0.0392375	4.5398e-06
hgi_allraces_males	6	82142597	6:82142597	rs144037799	NA	NA	A	C	0.052553	0.180212	0.0392631	4.55e-06
hgi_black2	19	8534516	19:8534516	AX-32825451	HNRNPM	19486	C	A	0.067126	-0.3439	0.0747111	4.55044e-06
hgi_black2	2	35328857	2:35328857	rs35275704	NA	NA	C	CA	0.052785	0.435174	0.0945445	4.55508e-06
hgi_hispanic2	7	689409	7:689409	rs75141600	LOC101926963	41270	T	C	0.032906	0.797352	0.172133	4.55847e-06
hgi_allraces_males	6	82150598	6:82150598	rs111488168	NA	NA	C	T	0.05242	0.180124	0.039251	4.5678e-06
hgi_allraces2	22	27279618	22:27279618	rs77132971	LOC101929539	19636	G	A	0.035813	0.181722	0.0396184	4.57014e-06
hgi_allraces_males	6	82150434	6:82150434	rs72907081	NA	NA	A	G	0.05242	0.180116	0.039251	4.57221e-06
hgi_allraces2	20	5770138	20:5770138	rs6053696	C20orf196	39096	G	A	0.285446	0.0702978	0.015328	4.58255e-06
hgi_allraces_males	3	41949479	3:41949479	rs3774378	ULK4	54181	G	A	0.045541	-0.188747	0.0411432	4.59961e-06
hgi_allraces_males	18	14989353	18:14989353	rs12963415	LOC400644	15598	T	C	0.073624	0.193823	0.0422522	4.60581e-06
hgi_allraces2	7	6236374	7:6236374	rs10264140	CYTH3	34963	C	G	0.096453	-0.119504	0.0260815	4.67736e-06
hgi_white2	21	16086774	21:16086774	rs11911158	LOC388813	71346	A	G	0.397397	0.0731979	0.0159713	4.6918e-06
hgi_black2	6	96695883	6:96695883	rs9485919	FUT9	32395	G	A	0.3388	0.1838	0.0409927	4.698e-06
hgi_allraces_males	3	41947657	3:41947657	rs191904077	ULK4	56003	T	C	0.045647	-0.188421	0.0411146	4.70503e-06
hgi_allraces_males	3	41944620	3:41944620	rs1357013	ULK4	59040	T	C	0.045648	-0.188411	0.0411138	4.7082e-06
hgi_allraces_males	6	82144324	6:82144324	rs9353009	NA	NA	T	A	0.052429	0.179892	0.0392575	4.71508e-06
hgi_allraces_males	3	41934542	3:41934542	rs9847541	ULK4	69118	T	C	0.045552	-0.188495	0.0411396	4.72704e-06
hgi_allraces_males	6	82143940	6:82143940	rs7745731	NA	NA	C	G	0.052429	0.179872	0.0392582	4.72882e-06
hgi_allraces_males	6	82143739	6:82143739	rs7741268	NA	NA	T	C	0.052429	0.179867	0.0392583	4.73159e-06
hgi_allraces_males	3	41933289	3:41933289	rs147967139	ULK4	70371	A	C	0.045554	-0.188459	0.0411393	4.74576e-06
hgi_white2	13	111107861	13:111107861	rs7327139	COL4A2-AS1	47061	G	T	0.309724	-0.0780046	0.0170299	4.75072e-06
hgi_allraces_males	6	82142878	6:82142878	rs112708065	NA	NA	C	T	0.05243	0.179837	0.0392594	4.75222e-06
hgi_black2	7	6050390	7:6050390	rs12702467	AIMP2	1509	G	A	0.403573	0.177192	0.0385725	4.75555e-06
hgi_white2	21	16085323	21:16085323	rs111463683	LOC388813	69895	CAA	C	0.400525	0.0731462	0.015971	4.76257e-06
hgi_allraces_females	3	30365932	3:30365932	rs71321149	NA	NA	T	C	0.08036	-0.185068	0.0403862	4.77753e-06
hgi_white2	21	16089959	21:16089959	rs28655676	LOC388813	74531	G	A	0.40178	0.0737055	0.0160966	4.78508e-06
hgi_allraces_males	3	41930502	3:41930502	rs3774376	ULK4	73158	C	A	0.045558	-0.188382	0.0411384	4.78595e-06
hgi_white2	11	105452460	11:105452460	rs61512778	GRIA4	28339	G	A	0.489707	-0.071174	0.0155457	4.79785e-06
hgi_allraces2	17	27129114	17:27129114	rs11429020	FAM222B	40743	CT	C	0.256255	-0.0734275	0.0160442	4.79863e-06
hgi_hispanic2	4	81073833	4:81073833	rs77269370	PRDM8	32590	G	A	0.039632	0.761916	0.164889	4.8058e-06
hgi_allraces_males	6	82140013	6:82140013	rs9344178	NA	NA	T	C	0.052433	0.17974	0.0392618	4.81444e-06
hgi_allraces_males	6	82139898	6:82139898	rs9344177	NA	NA	A	G	0.052433	0.179726	0.0392624	4.82421e-06
hgi_allraces_males	6	82139387	6:82139387	rs7748000	NA	NA	A	G	0.052435	0.179703	0.0392626	4.83856e-06
hgi_allraces_males	3	41926277	3:41926277	rs78455464	ULK4	77383	G	A	0.045563	-0.188282	0.0411376	4.83976e-06
hgi_allraces_males	10	33209910	10:33209910	rs201622136	ITGB1	20665	AAAAAAC	A	0.245112	-0.0992511	0.0216859	4.84292e-06
hgi_white2	21	16090265	21:16090265	rs55862909	LOC388813	74837	G	T	0.396825	0.0738132	0.0161291	4.84333e-06
hgi_allraces_males	3	41921913	3:41921913	rs9855290	ULK4	81747	C	T	0.045564	-0.188245	0.0411377	4.86059e-06
hgi_allraces_males	3	41920397	3:41920397	rs9825421	ULK4	83263	T	C	0.045564	-0.18824	0.0411379	4.86394e-06
hgi_white2	18	27899259	18:27899259	rs35862219	MIR302F	20333	G	A	0.073886	-0.143672	0.0314122	4.90443e-06
hgi_allraces_males	3	41870225	3:41870225	rs144231207	ULK4	133435	C	T	0.041486	-0.201849	0.0441312	4.91051e-06
hgi_allraces_males	6	82135732	6:82135732	rs72907061	NA	NA	T	C	0.052439	0.179587	0.0392663	4.91688e-06
hgi_allraces_females	6	9138819	6:9138819	rs70984876	NA	NA	C	CT	0.127444	-0.175403	0.0383358	4.93932e-06
hgi_allraces_females	2	31072365	2:31072365	rs139269895	CAPN13	42054	C	A	0.034723	-0.274212	0.0599449	4.96363e-06
hgi_allraces_males	3	41904902	3:41904902	rs28845302	ULK4	98758	T	A	0.045572	-0.188077	0.0411413	4.96531e-06
hgi_allraces2	13	103225148	13:103225148	rs943490	TPP2	24137	T	G	0.442175	-0.0660401	0.0144536	4.97197e-06
hgi_allraces_males	16	9392873	16:9392873	rs7194731	MIR548X	64070	G	C	0.04332	-0.2259	0.0494182	4.97242e-06
hgi_allraces2	1	47956855	1:47956855	rs78331180	FOXD2	50492	T	C	0.044556	0.17786	0.0389301	4.98217e-06
hgi_hispanic2	6	19586231	6:19586231	rs9465450	NA	NA	A	G	0.032628	0.84817	0.183865	4.98229e-06
hgi_black2	2	166125501	2:166125501	rs7566636	SCN2A	29590	A	G	0.247241	0.20111	0.0438745	4.98453e-06
hgi_allraces_males	3	41913514	3:41913514	rs9820443	ULK4	90146	A	G	0.045672	-0.187896	0.0411105	4.98857e-06
hgi_black2	13	102182710	13:102182710	rs9557685	ITGBL1	77767	G	A	0.119557	-0.271506	0.059236	4.99158e-06

## Sheet: S.Table7.Trait_Lookup
Supplemental Table 7 - GWAS catalog discovery variant lookup
SNPS	MAPPED_TRAIT	PUBMEDID	cptid	strata	CHR	BP	Discovery.Pval	Gene
rs12632133	educational attainment	35361970	3:131800709	black	3	131800709	3.64404e-06	CPNE4
rs6816425	blood protein measurement	35078996	4:76983992	all	4	76983992	2.22644e-06	CXCL11
rs6980299	body height	30595370	7:15715056	all male	7	15715056	1.52285e-06	MEOX2
rs6980299	body height	34594039	7:15715056	all male	7	15715056	1.52285e-06	MEOX2
rs6995047	5-acetylamino-6-formylamino-3-methyluracil measurement	35050183	8:17979181	all	8	17979181	2.37067e-06	ASAH1
rs10986739	taste liking measurement	35585065	9:128161614	all male	9	128161614	2.157e-06	GAPVD1
rs4612793	adolescent idiopathic scoliosis	30019117	11:40911582	all	11	40911582	2.44988e-06	LRRC4C
rs9521787	alkaline phosphatase measurement	33547301	13:111115558	white	13	111115558	1.05616e-07	COL4A2-AS1
rs9555704	alkaline phosphatase measurement	34594039	13:111116990	white	13	111116990	7.29519e-08	COL4A2-AS1
rs7995158	otosclerosis	36653343	13:111111717	white	13	111111717	1.23403e-07	COL4A2-AS1
rs3844535	platelet count	27863252	14:81884515	black	14	81884515	4.13476e-06	STON2
rs3844535	platelet crit	27863252	14:81884515	black	14	81884515	4.13476e-06	STON2
rs7217547	insomnia measurement	30804565	17:27106872	all	17	27106872	2.4706e-06	FAM222B

## Sheet: S.Table8.GWAS.Catalog.Hits
Supplementary Figure 8. Complete GWAS trait list of HGI-associated genes
MAPPED_TRAIT	Genes	Number of Genes
body height	AAR2, AAR2, ABL1, AGAP1, AGAP1, AGAP1, AGAP1, COL13A1, CPED1, CPED1, CPED1, CPED1, CPNE4, CPNE4, CYTH3, EPB41L1, EPB41L1, EPB41L1, EPB41L1, GALNT11, HNRNPM, ITGBL1, LINC00877, LPXN, LRRC4C, MEOX2, MEOX2, MEOX2, MFGE8, MFGE8, MSI2, MSI2, MSI2, NXNL2, PRKCE, PRKCE, PRLR, PTPRD, PTPRD, RALGPS1, RALGPS1, RALGPS1, SCN2A, SLC45A1, SMARCA2, SPIN1, STON2, TTC39B, ULK4, UNC13C, UNC80, USP7, USP7, USP7	54
body mass index	AGAP1, AGAP1, AGAP1, AGAP1, AGAP1, AGAP1, AGAP1, AGAP1, CPNE4, CPNE4, CPNE4, CPNE4, CPNE4, CPNE4, CPNE4, CPNE4, CPNE4, CPNE4, CPNE4, CPNE4, CPNE4, CPNE4, EPB41L1, FUT9, GAPVD1, ITGBL1, MSI2, MSI2, MSI2, MSI2, PRKCE, PTPRD, PTPRD, PTPRD, PTPRD, PTPRD, SCN2A, SCN2A, SCN2A, SCN2A, SCN2A, SCN2A, ULK4, ULK4, ULK4, ULK4, ULK4	47
high density lipoprotein cholesterol measurement	CPNE4, CPNE4, CPNE4, CPNE4, CPNE4, CPNE4, HNRNPM, JMY, JMY, LRRC4C, MAP3K5, MAP3K5, MAP3K5, MAP3K5, TNFSF13B, TNFSF13B, TNFSF13B, TNFSF13B, TTC39B, TTC39B, TTC39B, TTC39B, TTC39B, TTC39B, TTC39B, TTC39B, TTC39B, TTC39B, TTC39B, TTC39B, TTC39B, TTC39B, TTC39B, TTC39B, TTC39B, TTC39B, TTC39B, TTC39B, TTC39B, TTC39B	40
hemoglobin measurement	CLCNKB, CLCNKB, CLCNKB, FAM222B, FAM222B, FAM222B, PRKCE, PRKCE, PRKCE, PRKCE, PRKCE, PRKCE, PRKCE, PRKCE, PRKCE, PRKCE, PRKCE, PRKCE, PRKCE, PRKCE, PRKCE, PRKCE, ULK4, ULK4, ULK4, ULK4, ULK4	27
pulse pressure measurement	ABL1, LPXN, MSI2, MSI2, MSI2, MSI2, MXRA7, MXRA7, MXRA7, MXRA7, PRKCE, PRKCE, PRKCE, PRKCE, PRKCE, PRKCE, PTPRD, PTPRD, ULK4, ULK4, ULK4, ULK4, ULK4, ULK4, ULK4, ULK4, ULK4	27
diastolic blood pressure	MXRA7, PRKCE, PRKCE, PRKCE, PRKCE, PRKCE, PTPRD, PTPRD, PTPRD, ULK4, ULK4, ULK4, ULK4, ULK4, ULK4, ULK4, ULK4, ULK4, ULK4, ULK4, ULK4, ULK4, ULK4, ULK4, VLDLR-AS1, VLDLR-AS1	26
platelet count	ABL1, ABL1, ABL1, MAP3K5, MSI2, MSI2, MSI2, PRKCE, PRKCE, PRKCE, PRKCE, STON2, STON2, STON2, STON2, STON2, STON2, TNFSF13B, TNFSF13B, TNFSF13B, TNFSF13B, USP7, USP7, USP7, USP7	25
eosinophil count	LINC00877, LINC00877, LINC00877, MAP3K5, MAP3K5, MAP3K5, MAP3K5, MSI2, MSI2, MSI2, MSI2, MSI2, UBASH3A, UBASH3A, UBASH3A, UBASH3A, UBASH3A, USP7, USP7, VLDLR-AS1, VLDLR-AS1, VLDLR-AS1	22
hematocrit	CLCNKB, CLCNKB, CLCNKB, PRKCE, PRKCE, PRKCE, PRKCE, PRKCE, PRKCE, PRKCE, PRKCE, PRKCE, PRKCE, PRKCE, PRKCE, PRKCE, PRKCE, PRKCE, PRKCE, PRKCE, ULK4, ULK4	22
schizophrenia	AGAP1, AGAP1, AGAP1, AGAP1, CYTH3, FUT9, MSI2, MSI2, MSI2, MSI2, MSI2, PTPRD, PTPRD, PTPRD, RALGPS1, RALGPS1, RALGPS1, RALGPS1, SLC45A1, SLC45A1, TMEM132D	21
educational attainment	AGAP1, AGAP1, AJAP1, CPNE4, FUT9, GRIA4, LINC00877, LRRC4C, MSI2, PRKCE, PTPRD, RALGPS1, SCN2A, SCN2A, TTC39B, UNC13C, UNC80, USP7	18
erythrocyte count	CLCNKB, CLCNKB, CLCNKB, CLCNKB, FAM222B, FAM222B, FAM222B, PRKCE, PRKCE, PRKCE, PRKCE, PRKCE, PRKCE, PRKCE, PRKCE, PRKCE, PRKCE, ULK4	18
bone density	CPED1, CPED1, CPED1, CPED1, CPED1, CPED1, CPED1, CPED1, CPNE4, LRRC4C, MXRA7, PTPRD, RALGPS1, SMARCA2, TMEM132D, TTLL9, ULK4	17
gut microbiome measurement	AGAP1, GRIA4, MSI2, PRKCE, PRKCE, PRKCE, PTPRD, PTPRD, PTPRD, PTPRD, SMARCA2, SMARCA2, TMEM132D, TTC39B, ULK4, UNC13C, WDFY1	17
COVID-19	AGAP1, AGAP1, CPNE4, JMY, JMY, LRRC4C, MXRA7, NEIL3, PRKCE, PTPRD, PTPRD, SH2D4B, TMEM132D, TTC39B, ULK4, UNC13C	16
blood protein measurement	ABL1, ELOVL6, FAM222B, FUT9, LRRC4C, LRRC4C, MAP3K5, MFGE8, MSI2, MXRA7, MXRA7, TMEM132D, TMEM132D, UNC80, USP7	15
obsolete_red blood cell distribution width	ABL1, ABL1, ABL1, FAM222B, FAM222B, PRKCE, SMARCA2, TPP2, TPP2, TPP2, TTLL9, VLDLR-AS1, VLDLR-AS1, WDFY1, WDFY1	15
systolic blood pressure	MSI2, PRKCE, PRKCE, PRKCE, PTPRD, PTPRD, PTPRD, PTPRD, PTPRD, ULK4, ULK4, ULK4, ULK4, VLDLR-AS1, VLDLR-AS1	15
leukocyte count	ABL1, ABL1, MAP3K5, MAP3K5, MAP3K5, MSI2, MSI2, PRKCE, PRKCE, TNFSF13B, TNFSF13B, TNFSF13B, USF1, VLDLR-AS1	14
heel bone mineral density	CPED1, CPED1, CPED1, CPED1, MEOX2, MEOX2, MEOX2, MEOX2, PRKCE, PRKCE, PRKCE, PTPRD, PTPRD	13
self reported educational attainment	AGAP1, AGAP1, CPNE4, FUT9, FUT9, GRIA4, GRIA4, LRRC4C, LRRC4C, LRRC4C, MSI2, PTPRD, SCN2A	13
monocyte count	MAP3K5, MAP3K5, MAP3K5, MSI2, MSI2, PRKCE, PRKCE, PRKCE, TNFSF13B, TNFSF13B, TNFSF13B, USF1	12
protein measurement	CPNE4, CYTH3, GAPVD1, LPXN, LRRC4C, PRKCE, PTPRD, SLC45A1, TSTD1, UNC13C, USF1, USP7	12
smoking initiation	AGAP1, CPNE4, FAM222B, GRIA4, LRRC4C, MAP3K5, MSI2, PRKCE, PTPRD, SCN2A, SCN2A, ULK4	12
total cholesterol measurement	PRKCE, PRKCE, TTC39B, TTC39B, TTC39B, TTC39B, TTC39B, TTC39B, TTC39B, TTC39B	10
vaginal microbiome measurement	AGAP1, AJAP1, CPNE4, ELOVL6, ITGBL1, MSI2, PTPRD, TMEM132D, TPP2, UNC13C	10
chronotype measurement	AJAP1, MSI2, MSI2, PRLR, PTPRD, PTPRD, PTPRD, USP7, USP7	9
glomerular filtration rate	FAM222B, GAPVD1, PRKCE, RALGPS1, STON2, STON2, STON2, UNC80, UNC80	9
lipid measurement	AGAP1, COL13A1, CPNE4, PRKCE, PRLR, PTPRD, SMARCA2, ULK4, UNC13C	9
lymphocyte count	ABL1, AGAP1, TNFSF13B, UBASH3A, UBASH3A, UBASH3A, USP7, USP7, USP7	9
neutrophil count	CPNE4, LINC00575, MAP3K5, MAP3K5, MSI2, MSI2, TNFSF13B, TNFSF13B, VLDLR-AS1	9
serum alanine aminotransferase measurement	FAM222B, FAM222B, PANX1, PANX1, PANX1, PANX1, PANX1, PANX1, PANX1	9
type 2 diabetes mellitus	ASAH1, CPED1, CPNE4, JMY, PTPRD, PTPRD, TMEM132D, UBASH3A, UNC13C	9
Myopia	AJAP1, GRIA4, GRIA4, LRRC4C, LRRC4C, LRRC4C, LRRC4C, PTPRD	8
age at menarche	AGAP1, PTPRD, PTPRD, PTPRD, SCN2A, UNC13C, UNC13C, UNC80	8
appendicular lean mass	EPB41L1, GAPVD1, HNRNPM, PRKCE, PRLR, RALGPS1, SLC45A1, USP7	8
aspartate aminotransferase measurement	AGAP1, PANX1, PANX1, PANX1, PANX1, PANX1, PTPRD, TMEM132D	8
mathematical ability	AGAP1, CPNE4, GRIA4, LPXN, LRRC4C, MSI2, PTPRD, SCN2A	8
platelet crit	MSI2, MSI2, PRKCE, STON2, STON2, TNFSF13B, TNFSF13B, USP7	8
smoking status measurement	CPNE4, GAPVD1, GAPVD1, LRRC4C, LRRC4C, LRRC4C, MSI2, SCN2A	8
triglyceride measurement	ASAH1, ASAH1, PTPRD, TMEM132D, TTC39B, TTC39B, TTC39B, TTC39B	8
adolescent idiopathic scoliosis	COL13A1, EPB41L1, GALNT11, LRRC4C, PRKCE, PTPRD, VLDLR-AS1	7
alcohol consumption measurement	CPNE4, CPNE4, LRRC4C, RALGPS1, RALGPS1, RALGPS1, RALGPS1	7
alkaline phosphatase measurement	ELOVL6, ELOVL6, ELOVL6, MFGE8, MFGE8, MFGE8, UNC13C	7
apolipoprotein A 1 measurement	HNRNPM, TNFSF13B, TTC39B, TTC39B, TTC39B, TTC39B, TTC39B	7
mean corpuscular volume	CPED1, FAM222B, FAM222B, FAM222B, FAM222B, FAM222B, PANX1	7
platelet component distribution width	GAPVD1, JMY, SH2D4B, TNFSF13B, TNFSF13B, USP7, USP7	7
reticulocyte count	AIMP2, AIMP2, LINC00877, LINC00877, PRKCE, PRKCE, SLC45A1	7
C-reactive protein measurement	CPNE4, CPNE4, CPNE4, JMY, JMY, JMY	6
brain measurement	AGAP1, AGAP1, CPED1, CPED1, CPED1, MEOX2	6
coronary artery disease	HNRNPM, PRKCE, PRKCE, PRKCE, TMEM132D, TTC39B	6
intelligence	GAPVD1, GRIA4, LRRC4C, PTPRD, RNF180, SCN2A	6
mean corpuscular hemoglobin	CPNE4, FAM222B, FAM222B, FAM222B, FAM222B, FAM222B	6
myeloid white cell count	ABL1, MAP3K5, MSI2, PRKCE, TNFSF13B, TNFSF13B	6
refractive error	GRIA4, GRIA4, LRRC4C, LRRC4C, LRRC4C, MSI2	6
rheumatoid arthritis	UBASH3A, UBASH3A, UBASH3A, UBASH3A, UBASH3A, UBASH3A	6
waist-hip ratio	CPED1, CPED1, CPED1, CPNE4, PTPRD, SCN2A	6
3-hydroxy-1-methylpropylmercapturic acid measurement	CAPN13, COL13A1, CPNE4, LPXN, PTPRD	5
FEV/FVC ratio, response to bronchodilator	GALNT11, LRRC4C, PTPRD, RALGPS1, ULK4	5
aortic measurement	LINC00581, PRKCE, ULK4, ULK4, ULK4	5
citrate measurement	SLC13A5, SLC13A5, SLC13A5, SLC13A5, SLC13A5	5
cognitive decline measurement	PTPRD, SCN2A, TMEM132D, TMEM132D, VLDLR-AS1	5
cognitive function measurement	AGAP1, GRIA4, MSI2, PRLR, SCN2A	5
mean platelet volume	MSI2, MSI2, MSI2, USP7, USP7	5
multiple myeloma	ULK4, ULK4, ULK4, ULK4, ULK4	5
severe acute respiratory syndrome, COVID-19	AJAP1, FAM222B, LRRC4C, MXRA7, UNC13C	5
sexual dimorphism measurement	EPB41L1, GAPVD1, HNRNPM, TTC39B, ULK4	5
Abnormality of refraction	GRIA4, GRIA4, LRRC4C, SCN2A	4
BMI-adjusted waist circumference	AAR2, CPED1, CPED1, EPB41L1	4
BMI-adjusted waist-hip ratio	CPED1, CPED1, CPED1, CPED1	4
Thyroid preparation use measurement	PANX1, PANX1, UBASH3A, UBASH3A	4
age at first sexual intercourse measurement	CPNE4, GRIA4, PTPRD, SCN2A	4
atrial fibrillation	ASAH1, ASAH1, ASAH1, ASAH1	4
attention deficit hyperactivity disorder, substance abuse, antisocial behaviour measurement	CPNE4, GRIA4, LRRC4C, SCN2A	4
bipolar disorder	SCN2A, SCN2A, SCN2A, TTC39B	4
body weight	CPNE4, MSI2, PRKCE, ULK4	4
central corneal thickness	MXRA7, STON2, STON2, STON2	4
color vision disorder	CPNE4, EXOC5, SH2D4B, TPP2	4
corneal resistance factor	ABL1, MXRA7, MXRA7, STON2	4
cortical surface area measurement	AGAP1, AGAP1, CPED1, RALGPS1	4
cortical thickness	AGAP1, AGAP1, CPED1, RALGPS1	4
diastolic blood pressure, systolic blood pressure	FAM222B, GAPVD1, PRKCE, ULK4	4
diet measurement	AGAP1, CPNE4, SCN2A, STON2	4
fat body mass	AGAP1, CPNE4, SCN2A, ULK4	4
forced expiratory volume, response to bronchodilator	GRIA4, LRRC4C, PTPRD, SH2D4B	4
mean corpuscular hemoglobin concentration	FAM222B, FAM222B, FAM222B, PRKCE	4
open-angle glaucoma	LPXN, MSI2, PRKCE, RALGPS1	4
red blood cell density measurement	CLCNKB, FAM222B, PRKCE, ULK4	4
restless legs syndrome	PTPRD, PTPRD, PTPRD, PTPRD	4
reticulocyte measurement	AIMP2, LINC00877, MAP3K5, SLC45A1	4
retinal vasculature measurement	CPNE4, LRRC4C, MXRA7, PRKCE	4
type 1 diabetes mellitus	UBASH3A, UBASH3A, UBASH3A, UBASH3A	4
DNA methylation	LRRC4C, PRKCE, RALGPS1	3
Parkinson disease	AGAP1, COL13A1, SCN2A	3
asthma, response to diisocyanate	PRKCE, PTPRD, TMEM132D	3
bilirubin measurement	FAM222B, LINC00877, PRKCE	3
blood urea nitrogen measurement	CLCNKB, PRLR, PRLR	3
body fat percentage	CPNE4, RALGPS1, ULK4	3
body surface area	CPED1, CPNE4, ULK4	3
bone mineral content measurement	CPED1, CPED1, PTPRD	3
breast density	AGAP1, COL13A1, CPNE4	3
coronary artery calcification	ABL1, AGAP1, MSI2	3
emphysema imaging measurement	LRRC4C, MSI2, UNC13C	3
eosinophil percentage of leukocytes	LINC00877, MSI2, UBASH3A	3
facial morphology measurement	CPED1, CPNE4, TMEM132D	3
fatty acid measurement	JMY, PTPRD, TTC39B	3
hypothyroidism	PANX1, PRLR, UBASH3A	3
insomnia measurement	AGAP1, FAM222B, PTPRD	3
intraocular pressure measurement	RALGPS1, RALGPS1, RALGPS1	3
lactadherin measurement	MFGE8, MFGE8, MFGE8	3
low density lipoprotein cholesterol measurement	PRKCE, PRKCE, TTC39B	3
lower face morphology measurement	CPED1, CPED1, CPED1	3
metabolite measurement	ASAH1, PRLR, SLC13A5	3
mosquito bite reaction size measurement	LRRC4C, TMEM132D, UNC13C	3
phosphatidylcholine measurement	LINC00581, PRLR, TTC39B	3
prostate carcinoma	CLCNKB, CPNE4, PRKCE	3
radius bone mineral density	CPED1, CPED1, CPED1	3
reaction time measurement	LINC00877, MXRA7, PRKCE	3
risk-taking behaviour	GAPVD1, LRRC4C, LRRC4C	3
serum gamma-glutamyl transferase measurement	CLCNKB, FAM222B, RALGPS1	3
serum non-albumin protein measurement	TNFSF13B, TNFSF13B, ULK4	3
telomere length	TMEM132D, UNC80, UNC80	3
tonsillectomy risk measurement	MSI2, TNFSF13B, TNFSF13B	3
unipolar depression	MAP3K5, PTPRD, TMEM132D	3
urate measurement, bone density	LRRC4C, PTPRD, TNFSF13B	3
vital capacity	AGAP1, AGAP1, JMY	3
3-hydroxypropylmercapturic acid measurement	LINC00877, PTPRD	2
Alzheimer disease	AGAP1, SH2D4B	2
Alzheimer disease, polygenic risk score	LPXN, ULK4	2
Antihypertensive use measurement	LPXN, RALGPS1	2
BMI-adjusted hip circumference	EPB41L1, MFGE8	2
COVID-19, mortality	LRRC4C, PRKCE	2
FEV/FVC ratio	PRKCE, ULK4	2
Ischemic stroke	AJAP1, ULK4	2
QT interval	MXRA7, PRKCE	2
R-6-hydroxywarfarin measurement	CLCNKB, PTPRD	2
Vitiligo	UBASH3A, UBASH3A	2
abdominal fat cell number	CPNE4, PRKCE	2
aging	MSI2, PRLR	2
amino acid measurement	PRKCE, ULK4	2
apolipoprotein B measurement	TTC39B, TTC39B	2
ascending aortic diameter	ULK4, ULK4	2
aspartate aminotransferase measurement, serum alanine aminotransferase measurement, low density lipoprotein triglyceride measurement, body fat percentage, high density lipoprotein cholesterol measurement, sex hormone-binding globulin measurement	CPNE4, RALGPS1	2
asthma	SMARCA2, UBASH3A	2
attention function measurement	PTPRD, RALGPS1	2
autoimmune disease	UBASH3A, UBASH3A	2
balding measurement	MSI2, ULK4	2
basal cell carcinoma	EPB41L1, EPB41L1	2
biological sex	FUT9, SMARCA2	2
brain aneurysm	CPNE4, PTPRD	2
brain connectivity measurement	CAPN13, CPED1	2
calcium measurement	SLC13A5, SLC13A5	2
cancer	EPB41L1, EPB41L1	2
celiac disease	UBASH3A, UBASH3A	2
childhood trauma measurement, alcohol consumption measurement	LRRC4C, PTPRD	2
cigarettes per day measurement	PTPRD, SCN2A	2
colorectal cancer	FUT9, PTPRD	2
creatinine measurement	GAPVD1, UNC80	2
dehydroepiandrosterone sulphate measurement	PRLR, PTPRD	2
dental caries	CPNE4, PTPRD	2
eosinophilic esophagitis	CPNE4, PTPRD	2
executive function measurement	UNC13C, VLDLR-AS1	2
eye morphology measurement	CPED1, ULK4	2
free cholesterol in very large HDL measurement	TTC39B, TTC39B	2
free cholesterol measurement, high density lipoprotein cholesterol measurement	TTC39B, TTC39B	2
free cholesterol:total lipids ratio, high density lipoprotein cholesterol measurement	TTC39B, TTC39B	2
gallstones	TTC39B, TTC39B	2
glycine measurement	PTPRD, UNC80	2
handedness	PTPRD, TMEM132D	2
health study participation	AGAP1, LRRC4C	2
heart rate	CYTH3, TMEM132D	2
high density lipoprotein particle size measurement	TTC39B, TTC39B	2
hip circumference	EPB41L1, TTC39B	2
inflammatory bowel disease	LPXN, UBASH3A	2
insomnia	AJAP1, PTPRD	2
lean body mass	PTPRD, ULK4	2
linoleic acid measurement	TTC39B, TTC39B	2
lipoprotein measurement	TTC39B, TTC39B	2
matrix-remodeling-associated protein 7 measurement	MXRA7, MXRA7	2
mean arterial pressure	PRKCE, PTPRD	2
migraine disorder	LINC00877, PTPRD	2
mitochondrial DNA measurement	USP7, USP7	2
neuroimaging measurement	AGAP1, RALGPS1	2
nicotine dependence symptom count, depressive symptom measurement	CPED1, GRIA4	2
non-melanoma skin carcinoma	EPB41L1, EPB41L1	2
omega-6 polyunsaturated fatty acid measurement	TTC39B, TTC39B	2
ovarian carcinoma	MSI2, MSI2	2
p-tau measurement	LRRC4C, PTPRD	2
parental longevity	LRRC4C, PTPRD	2
phospholipids in very large HDL measurement	TTC39B, TTC39B	2
phospholipids:total lipids ratio, high density lipoprotein cholesterol measurement	TTC39B, TTC39B	2
pyruvate measurement	ITGBL1, PANX1	2
refractive error, age at onset, Myopia	GRIA4, LRRC4C	2
response to vaccine	PTPRD, UNC13C	2
serum IgG glycosylation measurement	LRRC4C, TMEM132D	2
serum alanine aminotransferase measurement, response to combination chemotherapy	CPNE4, TMEM132D	2
serum metabolite measurement	CPED1, PRKCE	2
susceptibility to childhood ear infection measurement	NXNL2, PRKCE	2
testosterone measurement	SPIN1, USP7	2
total blood protein measurement	MAP3K5, TNFSF13B	2
total cholesterol measurement, high density lipoprotein cholesterol measurement	TTC39B, TTC39B	2
total lipids in very large HDL measurement	TTC39B, TTC39B	2
transmembrane protein 132B measurement	TMEM132D, TMEM132D	2
transmembrane protein 132D measurement	TMEM132D, TMEM132D	2
triglyceride measurement, low density lipoprotein cholesterol measurement	TTC39B, TTC39B	2
triglycerides in very large HDL measurement	TTC39B, TTC39B	2
upper aerodigestive tract neoplasm	LRRC4C, PANX1	2
urate measurement, spine bone mineral density	CPNE4, PTPRD	2
venous thromboembolism	PRKCE, VLDLR-AS1	2
visceral adipose tissue measurement	CPNE4, ULK4	2
1-linoleoylglycerophosphocholine measurement	LINC00877	1
3-phenylpropionate hydrocinnamate measurement	AGAP1	1
4-androsten-3beta,17beta-diol disulfate 1 measurement	PRLR	1
5-oxoproline measurement	LRRC4C	1
Agents acting on the renin-angiotensin system use measurement	PRKCE	1
Alzheimer disease, gastroesophageal reflux disease	LRRC4C	1
C-C motif chemokine 7 measurement	ELOVL6	1
Cholecystitis	TTC39B	1
Dental enamel hypoplasia	PTPRD	1
FEV change measurement, trait in response to zileuton	PRKCE	1
Febrile seizure (within the age range of 3 months to 6 years)	SCN2A	1
Genetic chronic primary adrenal insufficiency	UBASH3A	1
Graves disease	UBASH3A	1
HDL cholesterol change measurement, physical activity	TTC39B	1
HMG CoA reductase inhibitor use measurement	FAM222B	1
Hodgkins lymphoma, multiple myeloma, chronic lymphocytic leukemia	ULK4	1
Hypermetropia, Myopia	LRRC4C	1
Ischemic stroke, coronary artery disease	TMEM132D	1
L-arginine measurement	VLDLR-AS1	1
MMR-related febrile seizures	SCN2A	1
Machado-Joseph disease, age at onset	NFAM1	1
Mastocytosis	LRRC4C	1
Modic type vertebral endplate changes	PTPRD	1
N-acetylneuraminate measurement	ELOVL6	1
Obsessive-compulsive trait	PTPRD	1
Opioid use measurement	PTPRD	1
PR interval	LRRC4C	1
Parkinson disease, disease progression measurement	PTPRD	1
Proteinuria	UNC13C	1
QRS duration	PTPRD	1
R-6-hydroxywarfarin to R-warfarin ratio measurement	ULK4	1
S-6-hydroxywarfarin to S-warfarin ratio measurement	STON2	1
S-warfarin to R-warfarin ratio measurement	LRRC4C	1
Strabismus	PTPRD	1
Tinnitus	SOX4	1
Tinnitus, wellbeing measurement	AAR2	1
Vertigo	TTC39B	1
X-12063 measurement	VLDLR-AS1	1
X-13431 measurement	UNC80	1
X-14662 measurement	AJAP1	1
acylcarnitine measurement	STON2	1
adverse effect, response to xenobiotic stimulus	COL13A1	1
age at menopause	MSI2	1
age at onset, Myopia	LRRC4C	1
aggressive behaviour measurement, childhood aggressive behaviour measurement	CPNE4	1
alcohol consumption measurement, high density lipoprotein cholesterol measurement	TTC39B	1
alcohol dependence	ULK4	1
alcohol drinking	EXOC5	1
alcohol drinking, high density lipoprotein cholesterol measurement	TTC39B	1
alcohol use disorder measurement, alcohol consumption measurement	RALGPS1	1
alcoholic liver disease	ULK4	1
alpha-carotene measurement	PRKCE	1
alpha-tocopherol measurement	PRKCE	1
amygdala volume	FAM222B	1
amyloid-beta measurement	PTPRD	1
amyotrophic lateral sclerosis	CPNE4	1
ankylosing spondylitis, psoriasis, ulcerative colitis, Crohn's disease, sclerosing cholangitis	UBASH3A	1
anti-feline herpes IgG measurement	TMEM132D	1
antibody measurement	PTPRD	1
antisaccade response measurement	UNC13C	1
anxiety	UNC80	1
anxiety disorder	TMEM132D	1
anxiety measurement	PTPRD	1
anxiety, smoking behaviour measurement	UNC80	1
attention deficit hyperactivity disorder	ELOVL6	1
attention deficit hyperactivity disorder, bipolar disorder	SCN2A	1
autoimmune thyroid disease	PANX1	1
axial length measurement	LRRC4C	1
basophil count	LINC00575	1
behavioural disinhibition measurement	TMEM132D	1
benign prostatic hyperplasia	ELOVL6	1
beta-secretase 1 measurement	LRRC4C	1
birth weight	MSI2	1
bitter alcoholic beverage consumption measurement	PTPRD	1
blood phosphate measurement	CPNE4	1
blood viscosity	PTPRD	1
body fat distribution	RALGPS1	1
bone density, lean body mass	CPED1	1
bone fracture	PRKCE	1
brain infarction, neuritic plaque measurement, Lewy body dementia, cerebral amyloid angiopathy, neurofibrillary tangles measurement	PTPRD	1
brain measurement, neuroimaging measurement	CPED1	1
brain volume measurement	TTLL9	1
breast cancer	PRLR	1
breast carcinoma	PTPRD	1
breast milk measurement	ULK4	1
cancer antigen 125 measurement	MSI2	1
cannabis dependence	MSI2	1
carbohydrate measurement	ELOVL6	1
cardiac troponin T measurement	PTPRD	1
cardiovascular disease	PRKCE	1
cardiovascular disease, response to calcium channel blocker	AGAP1	1
carnosine measurement	LRRC4C	1
carotid artery intima media thickness	SMARCA2	1
central nervous system cancer	LRRC4C	1
cerebellar cortex volume measurement	LRRC4C	1
cerebellum cortex volume change measurement	PTPRD	1
childhood aggressive behaviour measurement	COL13A1	1
childhood onset asthma	PTPRD	1
cholelithiasis	TTC39B	1
cholesterol in large HDL measurement	TTC39B	1
cholesterol in medium HDL measurement	TTC39B	1
cholesterol in very large HDL measurement	TTC39B	1
cholesterol to total lipids in medium HDL percentage	TTC39B	1
cholesterol:total lipids ratio, high density lipoprotein cholesterol measurement	TTC39B	1
cholesterol:total lipids ratio, low density lipoprotein cholesterol measurement	TTC39B	1
cholesteryl ester 20:1 measurement	TTC39B	1
cholesteryl ester 22:1 measurement	TTC39B	1
cholesteryl ester 24:1 measurement	TTC39B	1
cholesteryl ester 24:4 measurement	TTC39B	1
cholesteryl ester measurement	TTC39B	1
cholesteryl ester measurement, high density lipoprotein cholesterol measurement	TTC39B	1
cholesteryl esters to total lipids in large LDL percentage	TTC39B	1
cholesteryl esters to total lipids in small VLDL percentage	TTC39B	1
cholesteryl esters:total lipids ratio, high density lipoprotein cholesterol measurement	JMY	1
choline measurement	TTC39B	1
coenzyme Q10 measurement	TTC39B	1
cognitive function measurement, self reported educational attainment	MSI2	1
colorectal cancer, hormone replacement therapy	ABL1	1
comparative body size at age 10, self-reported	CPNE4	1
complement factor H-related protein 1 measurement	PRKCE	1
complement factor H-related protein 3 measurement	FUT9	1
copine-1 measurement	AAR2	1
corneal endothelial cell measurement	RALGPS1	1
corneal topography	STON2	1
coronary aneurysm	CPNE4	1
corpus callosum posterior volume measurement	PRKCE	1
cranial vault morphology measurement	CPED1	1
craniofacial microsomia	AGAP1	1
cup-to-disc ratio measurement	MSI2	1
cutaneous squamous cell carcinoma	EPB41L1	1
cytokine measurement	LRRC4C	1
decreased susceptibility to hepatitis C infection	PTPRD	1
dehydroisoandrosterone sulfate DHEA-S measurement	PRLR	1
depressive symptom measurement, stressful life event measurement	ELOVL6	1
diabetic nephropathy	FUT9	1
diabetic retinopathy	AGAP1	1
diastolic blood pressure, alcohol consumption measurement	ULK4	1
diastolic blood pressure, alcohol drinking	ULK4	1
diastolic blood pressure, social deprivation	ULK4	1
diastolic blood pressure, unipolar depression	ULK4	1
diet measurement, waist-hip ratio	ITGBL1	1
dihomo-linolenate 20:3n3 or n6 measurement	LRRC4C	1
dimethylglycine measurement	JMY	1
disease progression measurement, Crohn's disease	PTPRD	1
disease recurrence, colon carcinoma	VLDLR-AS1	1
drug allergy, trait in response to platinum	CPNE4	1
dyslexia	SMARCA2	1
economic and social preference	SLC13A5	1
ejection fraction measurement	GRIA4	1
electroencephalogram measurement	PTPRD	1
empathy measurement	MAP3K5	1
endometrial carcinoma	PTPRD	1
endometrial carcinoma, endometriosis	PTPRD	1
energy intake	PTPRD	1
eosinophil measurement	PANX1	1
epilepsy, response to xenobiotic stimulus	PTPRD	1
epithelial cell adhesion molecule measurement	TPP2	1
erythritol measurement	UNC13C	1
erythrocyte measurement	FAM222B	1
esterified cholesterol measurement	TTC39B	1
esterified cholesterol measurement, high density lipoprotein cholesterol measurement	TTC39B	1
ethylmalonate measurement	TMEM132D	1
executive function measurement, memory performance	PTPRD	1
exercise test	PTPRD	1
eye colour measurement	LRRC4C	1
eye disease	LRRC4C	1
factor VII measurement	SCN2A	1
fatty acid measurement, linoleic acid measurement	CLCNKB	1
femoral neck size	CPED1	1
free cholesterol in HDL measurement	TTC39B	1
free cholesterol in large HDL measurement	TTC39B	1
free cholesterol in medium HDL measurement	TTC39B	1
free cholesterol to total lipids in medium HDL percentage	TTC39B	1
free cholesterol to total lipids in small HDL percentage	TTC39B	1
free cholesterol to total lipids in very large HDL percentage	TTC39B	1
gait measurement	PTPRD	1
gambling behaviour	VLDLR-AS1	1
gastric carcinoma	SMARCA2	1
gestational age, birth measurement	PTPRD	1
gestational blood glucose measurement	PRKCE	1
glioma	GRIA4	1
glucagon-like peptide-1 measurement	ULK4	1
glucose metabolism measurement, age-related hearing impairment	MSI2	1
gout	PTPRD	1
granulocyte colony-stimulating factor measurement	LYPD3	1
granulocyte percentage of myeloid white cells	USF1	1
hair colour measurement	EPB41L1	1
hearing measurement	PTPRD	1
heel bone mineral density, urate measurement	ITGBL1	1
hemorheological measurement	PTPRD	1
hepatocyte growth factor measurement	TMEM132D	1
herpes virus seropositivity	PTPRD	1
hippocampal amigdala transition area volume	ELOVL6	1
hippocampal volume	PTPRD	1
human papilloma virus infection, oropharynx cancer	UNC13C	1
hydroxy-leucine measurement	PRKCE	1
hyperthyroidism	PRLR	1
illegal drug consumption	TMEM132D	1
immature reticulocyte measurement	FAM222B	1
immune system disease	UBASH3A	1
impulse control disorder	PRKCE	1
indoleacetate measurement	AGAP1	1
indoxyl sulfate measurement	STON2	1
information processing speed, response to cranial radiation therapy	GRIA4	1
initial pursuit acceleration	TMEM132D	1
insulin resistance	PTPRD	1
interferon gamma measurement	TTLL9	1
interleukin 18 measurement	COL13A1	1
interleukin 2 measurement	CPED1	1
interleukin-1 beta measurement, response to stimulus	PRKCE	1
interleukin-8 measurement	TMEM132D	1
intracranial volume measurement	MEOX2	1
keratinocyte carcinoma	EPB41L1	1
kin of IRRE-like protein 2 measurement	FUT9	1
leptin measurement	CPNE4	1
level of Phosphatidylcholine (16:0_22:5) in blood serum	CPNE4	1
level of Phosphatidylcholine (16:0_22:6) in blood serum	CPNE4	1
level of Phosphatidylinositol (16:0_18:1) in blood serum	USP7	1
level of matrix-remodeling-associated protein 7 in blood serum	MXRA7	1
lifestyle measurement, maximum cigarettes per day measurement	PRKCE	1
lip morphology measurement	SH2D4B	1
lipid measurement, high density lipoprotein cholesterol measurement	TTC39B	1
lipid measurement, lipoprotein measurement	TTC39B	1
lipoprotein measurement, phospholipid measurement	TTC39B	1
loneliness measurement	PTPRD	1
longitudinal BMI measurement	PTPRD	1
low density lipoprotein cholesterol measurement, cholesteryl esters:total lipids ratio	TTC39B	1
low density lipoprotein cholesterol measurement, phospholipids:total lipids ratio	TTC39B	1
low density lipoprotein particle size measurement	TTC39B	1
lung carcinoma	VLDLR-AS1	1
lysophosphatidylcholine 20:5 measurement	CPNE4	1
lysophosphatidylethanolamine 18:1 measurement	UNC13C	1
macrophage colony stimulating factor measurement	ABL1	1
macrophage migration inhibitory factor measurement	USP7	1
macular telangiectasia type 2	TTC39B	1
major depressive disorder	RALGPS1	1
mean reticulocyte volume	CPED1	1
melanoma	EPB41L1	1
memory performance	MSI2	1
memory performance, language measurement	PTPRD	1
mental or behavioural disorder	TTC39B	1
mental or behavioural disorder, attempted suicide	PRKCE	1
metabolite measurement, diet measurement	SLC13A5	1
migraine disorder, Headache	FUT9	1
monoclonal gammopathy	ULK4	1
monocyte percentage of leukocytes	TNFSF13B	1
motion sickness	CPNE4	1
multiple myeloma, monoclonal gammopathy	ULK4	1
neck circumference	AJAP1	1
neuritic plaque measurement	SMARCA2	1
neurofibrillary tangles measurement	PTPRD	1
neuroimaging measurement, brain volume measurement	CPED1	1
neuropsychological test	UNC13C	1
neuroticism measurement, cognitive function measurement	SCN2A	1
neutropenia, leukopenia, chemotherapy-induced cytotoxicity measurement	TNFSF13B	1
nicotine dependence symptom count	VLDLR-AS1	1
nicotine use, generational effect measurement, illegal drug consumption, non-substance related disinhibited behaviour, alcohol drinking, alcohol dependence	TMEM132D	1
nicotine withdrawal symptom count	RNF180	1
non-alcoholic fatty liver disease	PTPRD	1
non-alcoholic fatty liver disease severity measurement	PTPRD	1
non-alcoholic fatty liver disease, cirrhosis of liver	COL13A1	1
non-high density lipoprotein cholesterol measurement	PRKCE	1
nucleotide measurement	PRKCE	1
obesity	TTC39B	1
obsessive-compulsive symptom measurement	LRRC4C	1
obstructive sleep apnea	GAPVD1	1
occupational attainment	AGAP1	1
opioid dependence	LINC00877	1
optic disc size measurement	COL13A1	1
orofacial cleft, sex interaction measurement	AGAP1	1
osteoarthritis, hip	RALGPS1	1
osteoarthritis, knee	AGAP1	1
overall survival, ovarian carcinoma, response to cisplatin, trait in response to paclitaxel	SH2D4B	1
pallidum volume, response to trauma exposure	TMEM132D	1
pantothenic acid mesurement	TMEM132D	1
paraxanthine measurement	LRRC4C	1
partial epilepsy	PTPRD	1
pathological gambling	PRKCE	1
pathological myopia	PTPRD	1
pelvic organ prolapse	PTPRD	1
peptide measurement	PRLR	1
periodontitis	SCN2A	1
phosphatidylcholine 32:0 measurement	PTPRD	1
phosphatidylcholine 36:3 measurement	TMEM132D	1
phospholipid measurement	TTC39B	1
phospholipid measurement, high density lipoprotein cholesterol measurement	TTC39B	1
phospholipids in HDL measurement	TTC39B	1
phospholipids in large HDL measurement	TTC39B	1
phospholipids:total lipids ratio	TTC39B	1
physical activity measurement	SCN2A	1
pit and fissure surface dental caries	PTPRD	1
plasma clusterin measurement	PTPRD	1
polychlorinated biphenyls measurement, gestational serum measurement, fetal genotype effect measurement	PTPRD	1
polyunsaturated fatty acid measurement	TTC39B	1
post-traumatic stress disorder	UNC13C	1
post-traumatic stress disorder symptom measurement	PTPRD	1
preterm premature rupture of the membranes, spontaneous preterm birth	MSI2	1
primary ovarian insufficiency	PRKCE	1
proinsulin measurement	HNRNPM	1
prostate cancer	LRRC4C	1
psychiatric disorder	PRKCE	1
psychosocial stress measurement, spontaneous preterm birth	PTPRD	1
psychotic symptoms	LRRC4C	1
pulmonary function measurement	PTPRD	1
pulse pressure measurement, alcohol drinking	ULK4	1
pulse pressure measurement, diastolic blood pressure, systolic blood pressure, hypertension	ULK4	1
pursuit maintenance gain measurement	PTPRD	1
pyroglutamine measurement	ABL1	1
quality of life during menstruation measurement	VLDLR-AS1	1
radiation-induced disorder	PTPRD	1
reasoning	LRRC4C	1
response to COVID-19 vaccine, SARS-CoV-2 neutralizing antibody measurement	PTPRD	1
response to anti-tuberculosis drug, drug-induced liver injury	PTPRD	1
response to antibiotic, eosinophil measurement	PTPRD	1
response to antineoplastic agent	SH2D4B	1
response to carboplatin	COL13A1	1
response to diuretic, diastolic blood pressure change measurement	LRRC4C	1
response to peginterferon alfa-2a	MSI2	1
response to radiation, hearing loss, response to antineoplastic agent	JMY	1
response to ranibizumab	EXOC5	1
response to tyrosine kinase inhibitor	CPED1	1
response to xenobiotic stimulus	ABL1	1
retinal drusen	UNC13C	1
retinal layer thickness measurement	PTPRD	1
retinal nerve fibre layer thickness measurement	PTPRD	1
rheumatoid arthritis, anti-citrullinated protein antibody seropositivity, rheumatoid factor seropositivity measurement	UBASH3A	1
rheumatoid arthritis, celiac disease	UBASH3A	1
rheumatoid arthritis, hypothyroidism	UBASH3A	1
schizophrenia symptom severity measurement, response to clozapine	PTPRD	1
schizophrenia, HSV1 seropositivity	TMEM132D	1
sclerosing cholangitis	UBASH3A	1
sex hormone-binding globulin measurement	SMARCA2	1
sex interaction measurement, inflammatory bowel disease	UBASH3A	1
shigellosis	CYTH3	1
short-term memory	PTPRD	1
shoulder impingement syndrome	AAR2	1
skin hydration measurement	LRRC4C	1
sleep duration	STON2	1
sleep duration, high density lipoprotein cholesterol measurement	TTC39B	1
sleep measurement	TMEM132D	1
smoking behavior	LRRC4C	1
smoking behaviour measurement	SCN2A	1
smoking cessation	SCN2A	1
smoking status measurement, systolic blood pressure	AJAP1	1
soluble triggering receptor expressed on myeloid cells 2 measurement	MSI2	1
sphingomyelin measurement	TTC39B	1
spondylosis	UNC13C	1
squamous cell carcinoma	EPB41L1	1
squamous cell lung carcinoma	PANX1	1
stroke	ULK4	1
subcutaneous adipose tissue measurement	PTPRD	1
sugar consumption measurement	CAPN13	1
sunburn	PRKCE	1
suntan	AAR2	1
survival time, colorectal cancer	LRRC4C	1
susceptibility to common cold measurement	RALGPS1	1
susceptibility to mononucleosis measurement	PTPRD	1
susceptibility to mumps measurement	UNC13C	1
susceptibility to rheumatic fever measurement	PTPRD	1
t-tau measurement	CYTH3	1
temperament and character inventory	PTPRD	1
thalamus volume	AGAP1	1
thalamus volume change measurement, age at assessment	LINC00877	1
thigh muscle volume	CLCNKB	1
third ventricle volume measurement	PTPRD	1
threonine measurement	ITGBL1	1
thyroid volume	SMARCA2	1
total iron binding capacity	CPNE4	1
total lipids in HDL measurement	TTC39B	1
total lipids in large HDL	TTC39B	1
total lipids in medium HDL measurement	TTC39B	1
trait in response to paliperidone, schizophrenia symptom severity measurement	PRLR	1
trait in response to venlafaxine	AGAP1	1
transverse temporal cortex volume measurement	UNC13C	1
treatment-resistant hypertension	PTPRD	1
triglyceride measurement, alcohol drinking	TTC39B	1
triglyceride measurement, high density lipoprotein cholesterol measurement	TTC39B	1
triglycerides in large LDL measurement	TTC39B	1
triglycerides in medium LDL measurement	TTC39B	1
triglycerides in small LDL measurement	TTC39B	1
triglycerides:total lipids ratio, high density lipoprotein cholesterol measurement	JMY	1
triglycerides:total lipids ratio, low density lipoprotein cholesterol measurement	TTC39B	1
triglycerides:total lipids ratio, very low density lipoprotein cholesterol measurement	TTC39B	1
triiodothyronine measurement	PRKCE	1
tuberculosis	PTPRD	1
tumor necrosis factor ligand superfamily member 13B measurement	TNFSF13B	1
tumor necrosis factor receptor superfamily member 13B measurement	TNFSF13B	1
ubiquinone measurement	TTC39B	1
unipolar depression, anxiety	PTPRD	1
unipolar depression, bipolar disorder	NFAM1	1
unipolar depression, mood disorder, response to antidepressant	PTPRD	1
unipolar depression, sex interaction measurement	MFGE8	1
uridine measurement	PRKCE	1
urinary metabolite measurement	STON2	1
vascular endothelial growth factor measurement	VLDLR-AS1	1
velopharyngeal dysfunction	PTPRD	1
very low density lipoprotein cholesterol measurement, cholesterol:total lipids ratio	TTC39B	1
very low density lipoprotein cholesterol measurement, cholesteryl esters:total lipids ratio	TTC39B	1
very low density lipoprotein cholesterol measurement, free cholesterol:total lipids ratio	TTC39B	1
very low density lipoprotein cholesterol measurement, phospholipids:total lipids ratio	TTC39B	1
visual acuity measurement	MSI2	1
wellbeing measurement	PTPRD	1
wellbeing measurement, alcohol consumption measurement	CPNE4	1
white matter hyperintensity measurement	PTPRD	1
white matter microstructure measurement	CPED1	1

## Sheet: S.Table9.GWAS.Locus.Validation
Supplemental Table 9. GWAS Signal Validation. Lead variants from Table 2 (all individuals GWAS at 5e-6) were interrogated for all variants with LD > 0.60 in "all" populations. The corresponding variants (in LD with Discovery sentinal variants) were interrogated for previous associated signal in the GWAS catalog. The lead association for each variant is reported.
Discovery_SNP	population	RS_Number	Coord	Alleles	MAF	Distance	Dprime	R2	Correlated_Alleles	FORGEdb	RegulomeDB	Function	CHR_ID	CHR_POS	MAPPED_TRAIT	PVALUE_MLOG	PUBMEDID	P	Disc.P
rs6995047	ALL	rs6995047	chr8:17979181	(A/G)	0.2378	0	1	1	A=A,G=G	7	4		8	18121672	5-acetylamino-6-formylamino-3-methyluracil measurement	13	35050183	1e-13	2.37067e-06
rs9515223	ALL	rs9555704	chr13:111116990	(A/G)	0.4846	1510	1	0.981	C=A,T=G	10	5		13	110464643	alkaline phosphatase measurement	22.2218	34594039	6e-23	2.05217e-07
rs9515223	ALL	rs9521787	chr13:111115558	(C/A)	0.4834	78	0.9976	0.9716	C=C,T=A	8	4		13	110463211	alkaline phosphatase measurement	16.699	33547301	2e-17	2.05217e-07
rs7217547	ALL	rs9892942	chr17:27178761	(C/T)	0.3075	71889	0.9568	0.9094	C=C,G=T	5	6		17	28851743	bilirubin measurement	8.52288	34594039	3e-09	2.4706e-06
rs6816425	ALL	rs6816425	chr4:76983992	(T/C)	0.493	0	1	1	T=T,C=C	5	7		4	76062839	blood protein measurement	104.155	35078996	7e-105	2.22644e-06
rs7217547	ALL	rs9914988	chr17:27183104	(G/A)	0.3305	76232	0.9411	0.8021	C=A,G=G	6	1f		17	28856086	blood protein measurement	33.3979	38412862	4e-34	2.4706e-06
rs7217547	ALL	rs9914988	chr17:27183104	(G/A)	0.3305	76232	0.9411	0.8021	C=A,G=G	6	1f		17	28856086	blood protein measurement	26	38412862	1e-26	2.4706e-06
rs7217547	ALL	rs9914988	chr17:27183104	(G/A)	0.3305	76232	0.9411	0.8021	C=A,G=G	6	1f		17	28856086	blood protein measurement	13.5229	38412862	3e-14	2.4706e-06
rs7217547	ALL	rs11650788	chr17:27174523	(T/A)	0.3007	67651	0.9942	0.951	C=T,G=A	5	5		17	28847505	erythrocyte count	23.699	34594039	2e-24	2.4706e-06
rs7217547	ALL	rs9892942	chr17:27178761	(C/T)	0.3075	71889	0.9568	0.9094	C=C,G=T	5	6		17	28851743	erythrocyte count	27.301	30595370	5e-28	2.4706e-06
rs7217547	ALL	rs9892942	chr17:27178761	(C/T)	0.3075	71889	0.9568	0.9094	C=C,G=T	5	6		17	28851743	erythrocyte count	23.3979	32888494	4e-24	2.4706e-06
rs7217547	ALL	rs2320587	chr17:27187020	(T/G)	0.3361	80148	0.9396	0.7797	C=G,G=T	8	3a		17	28860002	erythrocyte count	10.0458	38116116	9e-11	2.4706e-06
rs7217547	ALL	rs34901720	chr17:27179518	(A/G)	0.3149	72646	0.983	0.9397	C=A,G=G	6	5		17	28852500	erythrocyte measurement	19.699	37596262	2e-20	2.4706e-06
rs7217547	ALL	rs11080072	chr17:27081160	(G/T)	0.348	-25712	0.9911	0.8224	C=G,G=T	6	3a		17	28754142	erythrocyte measurement	33.699	37596262	2e-34	2.4706e-06
rs7217547	ALL	rs9916866	chr17:27183155	(C/G)	0.3305	76283	0.9411	0.8021	C=G,G=C	7	5		17	28856137	erythrocyte measurement	42	37596262	1e-42	2.4706e-06
rs7217547	ALL	rs9916866	chr17:27183155	(C/G)	0.3305	76283	0.9411	0.8021	C=G,G=C	7	5		17	28856137	erythrocyte measurement	38.301	37596262	5e-39	2.4706e-06
rs7217547	ALL	rs59068724	chr17:27184386	(A/G)	0.3335	77514	0.9408	0.7908	C=G,G=A	5	5		17	28857368	erythrocyte measurement	28.301	37596262	5e-29	2.4706e-06
rs7217547	ALL	rs4794836	chr17:27082710	(C/G)	0.3403	-24162	0.9824	0.8364	C=C,G=G	8	1d		17	28755692	essential tremor	5.69897	34982113	2e-06	2.4706e-06
rs7217547	ALL	rs9892942	chr17:27178761	(C/T)	0.3075	71889	0.9568	0.9094	C=C,G=T	5	6		17	28851743	glomerular filtration rate	5.04576	30955190	9e-06	2.4706e-06
rs7217547	ALL	rs9914988	chr17:27183104	(G/A)	0.3305	76232	0.9411	0.8021	C=A,G=G	6	1f		17	28856086	HbA1c measurement	10.5229	28898252	3e-11	2.4706e-06
rs7217547	ALL	rs9914988	chr17:27183104	(G/A)	0.3305	76232	0.9411	0.8021	C=A,G=G	6	1f		17	28856086	HbA1c measurement	16.301	34059833	5e-17	2.4706e-06
rs7217547	ALL	rs901975	chr17:27189774	(A/G)	0.3363	82902	0.9396	0.779	C=G,G=A	9	1f		17	28862756	HbA1c measurement	12.1549	36333282	7e-13	2.4706e-06
rs7217547	ALL	rs28448745	chr17:27188296	(A/C)	0.3217	81424	0.8723	0.7172	C=C,G=A	8	2b		17	28861278	HbA1c measurement	9	38116116	1e-09	2.4706e-06
rs7217547	ALL	rs1109024	chr17:27189971	(C/T)	0.3363	83099	0.9396	0.779	C=T,G=C	1	5		17	28862953	hemoglobin A1 measurement	33.2218	34594039	6e-34	2.4706e-06
rs7217547	ALL	rs34901720	chr17:27179518	(A/G)	0.3149	72646	0.983	0.9397	C=A,G=G	6	5		17	28852500	hemoglobin measurement	19.5229	37596262	3e-20	2.4706e-06
rs7217547	ALL	rs9303620	chr17:27152869	(T/C)	0.4145	45997	0.9967	0.6271	C=T,G=C	5	4		17	28825851	hemoglobin measurement	16	32888494	1e-16	2.4706e-06
rs7217547	ALL	rs7217547	chr17:27106872	(C/G)	0.3089	0	1	1	C=C,G=G	5	5		17	28779854	insomnia measurement	7.69897	30804565	2e-08	2.4706e-06
rs7217547	ALL	rs11650788	chr17:27174523	(T/A)	0.3007	67651	0.9942	0.951	C=T,G=A	5	5		17	28847505	mean corpuscular hemoglobin	172.222	30595370	6e-173	2.4706e-06
rs7217547	ALL	rs11650788	chr17:27174523	(T/A)	0.3007	67651	0.9942	0.951	C=T,G=A	5	5		17	28847505	mean corpuscular hemoglobin	160.398	32888494	4e-161	2.4706e-06
rs7217547	ALL	rs35033748	chr17:27179590	(T/C)	0.3155	72718	0.9858	0.9425	C=T,G=C	6	7		17	28852572	mean corpuscular hemoglobin	111.222	34594039	6e-112	2.4706e-06
rs7217547	ALL	rs9892942	chr17:27178761	(C/T)	0.3075	71889	0.9568	0.9094	C=C,G=T	5	6		17	28851743	mean corpuscular hemoglobin	5.22185	28017375	6e-06	2.4706e-06
rs7217547	ALL	rs9892942	chr17:27178761	(C/T)	0.3075	71889	0.9568	0.9094	C=C,G=T	5	6		17	28851743	mean corpuscular hemoglobin	64.0458	27863252	9e-65	2.4706e-06
rs7217547	ALL	rs10853129	chr17:27191960	(G/A)	0.3734	85088	0.934	0.6543	C=A,G=G	6	1f		17	28864942	mean corpuscular hemoglobin	20.699	34594039	2e-21	2.4706e-06
rs7217547	ALL	rs11650788	chr17:27174523	(T/A)	0.3007	67651	0.9942	0.951	C=T,G=A	5	5		17	28847505	mean corpuscular hemoglobin concentration	206	32888493	1e-206	2.4706e-06
rs7217547	ALL	rs9892942	chr17:27178761	(C/T)	0.3075	71889	0.9568	0.9094	C=C,G=T	5	6		17	28851743	mean corpuscular hemoglobin concentration	220	32888493	1e-220	2.4706e-06
rs7217547	ALL	rs3181215	chr17:27077331	(A/G)	0.3195	-29541	0.9649	0.8863	C=A,G=G	8	1f		17	28750313	mean corpuscular hemoglobin concentration	105.155	32888493	7e-106	2.4706e-06
rs7217547	ALL	rs9895443	chr17:27182944	(G/A)	0.3305	76072	0.9411	0.8021	C=A,G=G	6	1f		17	28855926	mean corpuscular hemoglobin concentration	121.398	32888493	4e-122	2.4706e-06
rs7217547	ALL	rs9895443	chr17:27182944	(G/A)	0.3305	76072	0.9411	0.8021	C=A,G=G	6	1f		17	28855926	mean corpuscular hemoglobin concentration	65.699	34594039	2e-66	2.4706e-06
rs7217547	ALL	rs9914988	chr17:27183104	(G/A)	0.3305	76232	0.9411	0.8021	C=A,G=G	6	1f		17	28856086	mean corpuscular hemoglobin concentration	23	32888493	1e-23	2.4706e-06
rs7217547	ALL	rs113231461	chr17:27189004	(-/CCTTCCTCTT)	0.3365	82132	0.9406	0.7798	C=CCTTCCTCTT,G=-	2	.			NA	mean corpuscular hemoglobin concentration	29.1549	34594039	7e-30	2.4706e-06
rs7217547	ALL	rs28448745	chr17:27188296	(A/C)	0.3217	81424	0.8723	0.7172	C=C,G=A	8	2b		17	28861278	mean corpuscular hemoglobin concentration	22.699	29403010	2e-23	2.4706e-06
rs7217547	ALL	rs28847895	chr17:27172520	(T/C)	0.3037	65648	0.9952	0.9666	C=T,G=C	5	5		17	28845502	mean corpuscular volume	8.39794	29403010	4e-09	2.4706e-06
rs7217547	ALL	rs34901720	chr17:27179518	(A/G)	0.3149	72646	0.983	0.9397	C=A,G=G	6	5		17	28852500	mean corpuscular volume	63.0458	34594039	9e-64	2.4706e-06
rs7217547	ALL	rs9892942	chr17:27178761	(C/T)	0.3075	71889	0.9568	0.9094	C=C,G=T	5	6		17	28851743	mean corpuscular volume	129.097	32888493	8e-130	2.4706e-06
rs7217547	ALL	rs9892942	chr17:27178761	(C/T)	0.3075	71889	0.9568	0.9094	C=C,G=T	5	6		17	28851743	mean corpuscular volume	136.398	32888493	4e-137	2.4706e-06
rs7217547	ALL	rs9892942	chr17:27178761	(C/T)	0.3075	71889	0.9568	0.9094	C=C,G=T	5	6		17	28851743	mean corpuscular volume	34.5229	27863252	3e-35	2.4706e-06
rs7217547	ALL	rs9892942	chr17:27178761	(C/T)	0.3075	71889	0.9568	0.9094	C=C,G=T	5	6		17	28851743	mean corpuscular volume	102.523	32888494	3e-103	2.4706e-06
rs17686675	ALL	rs7163010	chr15:70362539	(G/T)	0.3265	-2023	0.9981	0.9389	A=G,G=T	6	5		15	70070200	neuroticism measurement	5.1549	37783279	7e-06	4.53454e-06
rs7217547	ALL	rs12946844	chr17:27170156	(C/T)	0.3077	63284	0.9756	0.9464	C=C,G=T		3a		17	28843138	obsolete_red blood cell distribution width	58.301	28957414	5e-59	2.4706e-06
rs7217547	ALL	rs35033748	chr17:27179590	(T/C)	0.3155	72718	0.9858	0.9425	C=T,G=C	6	7		17	28852572	obsolete_red blood cell distribution width	69.699	27863252	2e-70	2.4706e-06
rs7217547	ALL	rs2320588	chr17:27186584	(G/A)	0.3363	79712	0.9406	0.7806	C=A,G=G	6	4		17	28859566	obsolete_red blood cell distribution width	265.523	32888493	3e-266	2.4706e-06
rs7217547	ALL	rs2320587	chr17:27187020	(T/G)	0.3361	80148	0.9396	0.7797	C=G,G=T	8	3a		17	28860002	obsolete_red blood cell distribution width	266.699	32888493	2e-267	2.4706e-06
rs7217547	ALL	rs6803	chr17:27187789	(C/T)	0.3367	80917	0.9406	0.7791	C=T,G=C	8	1f		17	28860771	obsolete_red blood cell distribution width	238.699	30595370	2e-239	2.4706e-06
rs7217547	ALL	rs6803	chr17:27187789	(C/T)	0.3367	80917	0.9406	0.7791	C=T,G=C	8	1f		17	28860771	obsolete_red blood cell distribution width	192.301	32888494	5e-193	2.4706e-06
rs9515223	ALL	rs7995158	chr13:111111717	(A/G)	0.4607	-3763	0.9779	0.7829	C=A,T=G	9	4		13	110459370	otosclerosis	14.699	36653343	2e-15	2.05217e-07
rs7217547	ALL	rs11650788	chr17:27174523	(T/A)	0.3007	67651	0.9942	0.951	C=T,G=A	5	5		17	28847505	red blood cell density measurement	42.699	32888493	2e-43	2.4706e-06
rs7217547	ALL	rs9892942	chr17:27178761	(C/T)	0.3075	71889	0.9568	0.9094	C=C,G=T	5	6		17	28851743	red blood cell density measurement	37	32888493	1e-37	2.4706e-06
rs7217547	ALL	rs9914988	chr17:27183104	(G/A)	0.3305	76232	0.9411	0.8021	C=A,G=G	6	1f		17	28856086	reticulocyte count	28.699	27863252	2e-29	2.4706e-06
rs7217547	ALL	rs9914988	chr17:27183104	(G/A)	0.3305	76232	0.9411	0.8021	C=A,G=G	6	1f		17	28856086	reticulocyte count	24.2218	27863252	6e-25	2.4706e-06
rs7217547	ALL	rs6803	chr17:27187789	(C/T)	0.3367	80917	0.9406	0.7791	C=T,G=C	8	1f		17	28860771	reticulocyte count	52.3979	27863252	4e-53	2.4706e-06
rs7217547	ALL	rs35531439	chr17:27193072	(-/AA)	0.3361	86200	0.9357	0.7732	C=AA,G=-	2	.		17	28866055	reticulocyte count	39.699	32888494	2e-40	2.4706e-06
rs7217547	ALL	rs6803	chr17:27187789	(C/T)	0.3367	80917	0.9406	0.7791	C=T,G=C	8	1f		17	28860771	reticulocyte measurement	79.5229	32888494	3e-80	2.4706e-06
rs7217547	ALL	rs35531439	chr17:27193072	(-/AA)	0.3361	86200	0.9357	0.7732	C=AA,G=-	2	.		17	28866055	reticulocyte measurement	32	32888494	1e-32	2.4706e-06
